# Supplementary material for: Mechanistic patterns and clinical implications of oncogenic tyrosine kinase fusions in human cancers
Source: Nat Commun. 2024 Jun 14;15:5110. doi: 10.1038/s41467-024-49499-0 (PMC11178778; doi:10.1038/s41467-024-49499-0)
Supplement: Supplementary file 5 — Supplementary Dataset 1 [file 41467_2024_49499_MOESM5_ESM.xlsx]

## Sheet: Sheet1
	Supplementary Data 1. The number of kinase fusions in COSMIC v98
	ALK fusion genes	Samples (n)	Samples with inferred fusion junction (n)	Frequency
	ATIC-ALK	12	12	1.43027
	CARS-ALK	3	3	0.357569
	CLTC-ALK	26	18	2.14541
	DCTN1-ALK	3	3	0.357569
	EML4-ALK	720	400	47.6758
	FN1-ALK	1	1	0.11919
	HIP1-ALK	4	4	0.476758
	KIF5B-ALK	10	9	1.07271
	KLC1-ALK	1	1	0.11919
	MSN-ALK	2	2	0.238379
	NPM1-ALK	319	313	37.3063
	PPFIBP1-ALK	3	2	0.238379
	RANBP2-ALK	18	18	2.14541
	SEC31A-ALK	1	1	0.11919
	SQSTM1-ALK	1	1	0.11919
	STRN-ALK	13	13	1.54946
	TFG-ALK	5	4	0.476758
	TPM3-ALK	25	24	2.86055
	TPM4-ALK	6	6	0.715137
	TPR-ALK	1	1	0.11919
	VCL-ALK	2	2	0.238379
	WDCP-ALK	1	1	0.11919
	Total ALK samples (n)	1177	839	100
	RET fusion genes	Samples (n)	Samples with inferred breakpoints (n)	Frequency
	CCDC6-RET	593	591	56.1787
	ERC1-RET	2	2	0.190114
	GOLGA5-RET	3	3	0.285171
	HOOK3-RET	1	1	0.095057
	KIF5B-RET	62	60	5.70342
	KTN1-RET	2	2	0.190114
	NCOA4-RET	358	358	34.0304
	PCM1-RET	1	1	0.095057
	PRKAR1A-RET	30	30	2.85171
	RELCH-RET	1	1	0.095057
	TRIM24-RET	1	1	0.095057
	TRIM27-RET	1	1	0.095057
	TRIM33-RET	1	1	0.095057
	Total RET samples (n)	1056	1052	100
	ROS1 fusion genes	Samples (n)	Samples with inferred breakpoints (n)	Frequency
	CD74-ROS1	39	36	46.1538
	CLIP1-ROS1	1	1	1.28205
	ERC1-ROS	1	1	1.28205
	EZR-ROS1	7	7	8.97436
	GOPC-ROS	7	7	8.97436
	HLA-A-ROS1	1	1	1.28205
	LRIG3-ROS1	2	2	2.5641
	MYO5A-ROS	1	1	1.28205
	PPFIBP1-ROS1	2	2	2.5641
	PWWP2A-ROS1	2	2	2.5641
	SDC4-ROS1	5	5	6.41026
	SHTN1-ROS1	1	1	1.28205
	SLC34A2-ROS1	12	9	11.5385
	TPM3-ROS1	2	2	2.5641
	ZCCHC8-ROS1	1	1	1.28205
	Total ROS1 samples (n)	84	78	100
	NTRK1 fusion genes	Samples (n)	Samples with inferred breakpoints (n)	Frequency
	LMNA-NTRK1	2	2	5
	TFG-NTRK1	2	1	2.5
	TP53-NTRK1	1	1	2.5
	TPM3-NTRK1	32	32	80
	TPR-NTRK1	4	4	10
	Total NTRK1 samples (n)	41	40	100
	NTRK3 fusion genes	Samples (n)	Samples with inferred breakpoints (n)	Frequency
	ETV6-NTRK3	144	135	100
	Total NTRK3 samples (n)	144	135	100
	ABL1 fusion genes	Samples (n)	Samples with inferred breakpoints (n)	Frequency
	BCR-ABL1	5483	5014	98.565
	ETV6-ABL1	32	29	0.570081
	NUP214-ABL1	45	44	0.86495
	Total ABL1 samples (n)	5560	5087	100
	BRAF fusion genes	Samples (n)	Samples with inferred breakpoints (n)	Frequency
	AGTRAP-BRAF	1	1	0.192308
	AKAP9-BRAF	4	4	0.769231
	CEP89-BRAF	1	1	0.192308
	CLCN6-BRAF	1	1	0.192308
	FAM131B-BRAF	6	4	0.769231
	FCHSD1-BRAF	1	1	0.192308
	GATM-BRAF	1	1	0.192308
	GNAI1-BRAF	1	1	0.192308
	HERPUD1-BRAF	1	1	0.192308
	KIAA1549-BRAF	613	492	94.6154
	LSM14A-BRAF	1	1	0.192308
	MKRN1-BRAF	1	1	0.192308
	RNF1330-BRAF	2	2	0.384615
	SLC45A3-BRAF	1	1	0.192308
	SND1-BRAF	6	6	1.15385
	TRIM24-BRAF	1	1	0.192308
	ZSCAN30-BRAF	1	1	0.192308
	Total BRAF samples (n)	643	520	100
