# Supplementary material for: Mechanistic patterns and clinical implications of oncogenic tyrosine kinase fusions in human cancers
Source: Nat Commun. 2024 Jun 14;15:5110. doi: 10.1038/s41467-024-49499-0 (PMC11178778; doi:10.1038/s41467-024-49499-0)
Supplement: Supplementary file 6 — Supplementary Dataset 2 [file 41467_2024_49499_MOESM6_ESM.xlsx]

## Sheet: Sheet1
	Supplementary Data 2. The distribution of kinase fusions across tissue types in COSMIC v98
	ALK	Biliary tract	Breast	Central nervous system	Haematopoietic and lymphoid tissue	Kidney	Large intestine	Lung	Ovary	Pancreas	Peritoneum	Prostate	Salivary gland	Skin	Soft tissue	Stomach	Thyroid
	ATIC				11										1
	CARS														3
	CLTC				20										6
	DCTN1													2	1
	EML4							712									7
	FN1														1
	HIP1							4
	KIF5B							10
	KLC1							1
	MSN				2
	NPM1				317
	PPFIBP1														3
	RANBP2				4										14
	SEC31A														1
	SQSTM1				1
	STRN							1			1						11
	TFG				4			1
	TPM3				11									8	6
	TPM4				1										5
	TPR							1
	VCL					2
	WDCP						1
	Total (n)	0	0	0	371	2	1	730	0	0	1	0	0	10	41	0	18
	RET	Biliary tract	Breast	Central nervous system	Haematopoietic and lymphoid tissue	Kidney	Large intestine	Lung	Ovary	Pancreas	Peritoneum	Prostate	Salivary gland	Skin	Soft tissue	Stomach	Thyroid
	CCDC6							11									582
	ERC1																2
	GOLGA5													1			2
	HOOK3																1
	KIF5B							61						1
	KTN1																2
	NCOA4							1							1		356
	PCM1																1
	PRKAR1A																30
	RELCH							1
	TRIM24																1
	TRIM27																1
	TRIM33																1
	Total (n)	0	0	0	0	0	0	74	0	0	0	0	0	2	1	0	979
	ROS1	Biliary tract	Breast	Central nervous system	Haematopoietic and lymphoid tissue	Kidney	Large intestine	Lung	Ovary	Pancreas	Peritoneum	Prostate	Salivary gland	Skin	Soft tissue	Stomach	Thyroid
	CD74							39
	CLIP1													1
	ERC1													1
	EZR							7
	GOPC	2		2				1	2
	HLA-A													1
	LRIG3							2
	MYO5A													1
	PPFIBP1													2
	PWWP2A													2
	SDC4							5
	SHTN1													1
	SLC34A2							10								2
	TPM3							2						1
	ZCCHC8													1
	Total (n)	2	0	2	0	0	0	66	2	0	0	0	0	11	0	2	0
	NTRK1	Biliary tract	Breast	Central nervous system	Haematopoietic and lymphoid tissue	Kidney	Large intestine	Lung	Ovary	Pancreas	Peritoneum	Prostate	Salivary gland	Skin	Soft tissue	Stomach	Thyroid
	LMNA													2
	TFG																2
	TP53													1
	TPM3																30
	TPR																4
	Total (n)	0	0	0	0	0	2	0	0	0	0	0	0	3	0	0	36
	NTRK3	Biliary tract	Breast	Central nervous system	Haematopoietic and lymphoid tissue	Kidney	Large intestine	Lung	Ovary	Pancreas	Peritoneum	Prostate	Salivary gland	Skin	Soft tissue	Stomach	Thyroid
	ETV6		30		2	33	1						20		42		16
	Total (n)	0	30	0	2	33	1	0	0	0	0	0	20	0	42	0	16
	ABL1	Biliary tract	Breast	Central nervous system	Haematopoietic and lymphoid tissue	Kidney	Large intestine	Lung	Ovary	Pancreas	Peritoneum	Prostate	Salivary gland	Skin	Soft tissue	Stomach	Thyroid
	BCR				5483
	ETV6				32
	NUP214				45
	Total (n)	0	0	0	5560	0	0	0	0	0	0	0	0	0	0	0	0
	BRAF	Biliary tract	Breast	Central nervous system	Haematopoietic and lymphoid tissue	Kidney	Large intestine	Lung	Ovary	Pancreas	Peritoneum	Prostate	Salivary gland	Skin	Soft tissue	Stomach	Thyroid
	AGTRAP															1
	AKAP9																4
	CEP89													1
	CLCN6			1
	FAM131B			6
	FCHSD1													1
	GATM									1
	GNAI1			1
	HERPUD1									1
	KIAA1549			612											1
	LSM14A													1
	MKRN1			1
	RNF130			2
	SLC45A3											1
	SND1									6
	TRIM24							1
	ZSCAN30									1
	Total (n)	0	0	623	0	0	0	1	0	9	0	1	0	3	1	1	4
