# Supplementary material for: Mechanistic patterns and clinical implications of oncogenic tyrosine kinase fusions in human cancers
Source: Nat Commun. 2024 Jun 14;15:5110. doi: 10.1038/s41467-024-49499-0 (PMC11178778; doi:10.1038/s41467-024-49499-0)
Supplement: Supplementary file 7 — Supplementary Dataset 3 [file 41467_2024_49499_MOESM7_ESM.xlsx]

## Sheet: Sheet1
	Supplementary Data 3. The distribution of kinase fusions in COSMIC v98
	5' Gene	Chromosome	Exon	3' Gene	Chromosome	Exon	Samples (n)
	ATIC	2	7	ALK	2	20	12
	CARS	11	17	ALK	2	20	3
	CLTC	17	30	ALK	2	20	1
	CLTC	17	31	ALK	2	20	17
	DCTN1	2	16	ALK	2	20	1
	DCTN1	2	26	ALK	2	20	2
	EML4	2	2	ALK	2	20	3
	EML4	2	6	ALK	2	19	1
	EML4	2	6	ALK	2	20	139
	EML4	2	13	ALK	2	20	188
	EML4	2	14	ALK	2	20	4
	EML4	2	15	ALK	2	20	2
	EML4	2	17	ALK	2	20	2
	EML4	2	18	ALK	2	20	7
	EML4	2	20	ALK	2	20	54
	FN1	2	23	ALK	2	19	1
	HIP1	7	21	ALK	2	20	1
	HIP1	7	28	ALK	2	20	2
	HIP1	7	30	ALK	2	20	1
	KIF5B	10	15	ALK	2	19	1
	KIF5B	10	15	ALK	2	20	2
	KIF5B	10	17	ALK	2	20	2
	KIF5B	10	24	ALK	2	20	4
	KLC1	14	10	ALK	2	20	1
	MSN	23	11	ALK	2	20	2
	NPM1	5	5	ALK	2	20	313
	PPFIBP1	12	8	ALK	2	20	1
	PPFIBP1	12	12	ALK	2	20	1
	RANBP2	2	18	ALK	2	20	18
	SEC31A	4	20	ALK	2	20	1
	SQSTM1	5	5	ALK	2	20	1
	STRN	2	3	ALK	2	20	13
	TFG	3	4	ALK	2	20	2
	TFG	3	5	ALK	2	20	1
	TFG	3	6	ALK	2	20	1
	TPM3	1	7	ALK	2	20	24
	TPM4	19	7	ALK	2	20	6
	TPR	1	15	ALK	2	20	1
	VCL	10	16	ALK	2	20	2
	WDCP	2	4	ALK	2	20	1
	CCDC6	10	1	RET	10	12	587
	CCDC6	10	2	RET	10	12	3
	CCDC6	10	8	RET	10	11	1
	ERC1	12	11	RET	10	12	2
	GOLGA5	14	7	RET	10	12	3
	HOOK3	8	11	RET	10	12	1
	KIF5B	10	15	RET	10	11	1
	KIF5B	10	15	RET	10	12	38
	KIF5B	10	16	RET	10	12	12
	KIF5B	10	22	RET	10	12	3
	KIF5B	10	23	RET	10	12	3
	KIF5B	10	24	RET	10	7	1
	KIF5B	10	24	RET	10	8	1
	KIF5B	10	24	RET	10	11	1
	KTN1	14	29	RET	10	12	2
	NCOA4	10	7	RET	10	12	4
	NCOA4	10	8	RET	10	11	1
	NCOA4	10	8	RET	10	12	353
	PCM1	8	29	RET	10	12	1
	PRKAR1A	17	7	RET	10	12	30
	RELCH	18	10	RET	10	12	1
	TRIM24	7	9	RET	10	12	1
	TRIM27	6	3	RET	10	12	1
	TRIM33	1	16	RET	10	12	1
	CD74	5	6	ROS1	6	32	3
	CD74	5	6	ROS1	6	34	33
	CLIP1	12	20	ROS1	6	36	1
	ERC1	12	12	ROS1	6	36	1
	EZR	6	10	ROS1	6	34	7
	GOPC	6	4	ROS1	6	36	2
	GOPC	6	8	ROS1	6	35	5
	HLA-A	6	9	ROS1	6	34	1
	LRIG3	12	16	ROS1	6	35	1
	MYO5A	15	23	ROS1	6	35	1
	PPFIBP1	12	9	ROS1	6	35	2
	PWWP2A	5	1	ROS1	6	36	2
	SDC4	20	2	ROS1	6	32	3
	SDC4	20	2	ROS1	6	34	1
	SDC4	20	4	ROS1	6	32	1
	SHTN1	10	11	ROS1	6	36	1
	SLC34A2	4	4	ROS1	6	32	8
	SLC34A2	4	13	ROS1	6	32	1
	TPM3	1	2	ROS1	6	36	1
	TPM3	1	8	ROS1	6	35	2
	ZCCHC8	12	2	ROS1	6	36	1
	LMNA	1	2	NTRK1	1	10	2
	TFG	3	5	NTRK1	1	9	1
	TP53	17	11	NTRK1	1	9	1
	TPM3	1	7	NTRK1	1	10	32
	TPR	1	6	NTRK1	1	12	2
	TPR	1	21	NTRK1	1	10	2
	ETV6	12	4	NTRK3	15	14	15
	ETV6	12	4	NTRK3	15	15	1
	ETV6	12	5	NTRK3	15	14	1
	ETV6	12	5	NTRK3	15	15	118
	BCR	22	1	ABL1	9	2	195
	BCR	22	1	ABL1	9	3	10
	BCR	22	2	ABL1	9	1	2
	BCR	22	2	ABL1	9	2	1
	BCR	22	3	ABL1	9	2	1
	BCR	22	6	ABL1	9	2	3
	BCR	22	8	ABL1	9	2	6
	BCR	22	13	ABL1	9	2	1797
	BCR	22	13	ABL1	9	3	8
	BCR	22	14	ABL1	9	2	2886
	BCR	22	14	ABL1	9	3	16
	BCR	22	15	ABL1	9	1	2
	BCR	22	19	ABL1	9	1	1
	BCR	22	19	ABL1	9	2	86
	ETV6	12	4	ABL1	9	2	2
	ETV6	12	5	ABL1	9	2	27
	NUP214	9	23	ABL1	9	2	1
	NUP214	9	28	ABL1	9	2	1
	NUP214	9	29	ABL1	9	2	5
	NUP214	9	29	ABL1	9	3	1
	NUP214	9	30	ABL1	9	2	1
	NUP214	9	31	ABL1	9	2	13
	NUP214	9	31	ABL1	9	3	3
	NUP214	9	32	ABL1	9	2	7
	NUP214	9	32	ABL1	9	3	1
	NUP214	9	34	ABL1	9	2	7
	NUP214	9	34	ABL1	9	3	4
	AGTRAP	1	5	BRAF	7	8	1
	AKAP9	7	8	BRAF	7	9	4
	CEP89	19	16	BRAF	7	9	1
	CLCN6	1	2	BRAF	7	11	1
	FAM131B	7	1	BRAF	7	10	1
	FAM131B	7	2	BRAF	7	9	2
	FAM131B	7	3	BRAF	7	9	1
	FCHSD1	5	13	BRAF	7	9	1
	GATM	15	2	BRAF	7	11	1
	GNAI1	7	1	BRAF	7	10	1
	HERPUD1	16	4	BRAF	7	7	1
	KIAA1549	7	13	BRAF	7	9	1
	KIAA1549	7	15	BRAF	7	9	108
	KIAA1549	7	15	BRAF	7	10	1
	KIAA1549	7	15	BRAF	7	11	3
	KIAA1549	7	16	BRAF	7	9	330
	KIAA1549	7	16	BRAF	7	10	1
	KIAA1549	7	16	BRAF	7	11	41
	KIAA1549	7	18	BRAF	7	10	5
	KIAA1549	7	19	BRAF	7	9	2
	LSM14A	19	9	BRAF	7	9	1
	MKRN1	7	4	BRAF	7	11	1
	RNF1330	5	3	BRAF	7	9	1
	SLC45A3	5	3	BRAF	7	9	2
	SND1	7	9	BRAF	7	9	1
	SND1	7	10	BRAF	7	9	2
	SND1	7	10	BRAF	7	11	1
	SND1	7	14	BRAF	7	9	1
	SND1	7	14	BRAF	7	22	1
	TRIM24	7	5	BRAF	7	8	1
	ZSCAN30	18	3	BRAF	7	10	1
