# Supplementary material for: Mechanistic patterns and clinical implications of oncogenic tyrosine kinase fusions in human cancers
Source: Nat Commun. 2024 Jun 14;15:5110. doi: 10.1038/s41467-024-49499-0 (PMC11178778; doi:10.1038/s41467-024-49499-0)
Supplement: Supplementary file 8 — Supplementary Dataset 4 [file 41467_2024_49499_MOESM8_ESM.xlsx]

## Sheet: Sheet 1
	Supplementary Data 4. Functional fusion partners of ALK, RET, ROS1, and NTRK1 identified in PC-9 cells by FACTS
	Fusion pair (X-ALK)	Molecular weight (kDa)	5' Gene Junction	3' Gene Junction	Cancer	Oligomerization domain	References (PMID) or Note
	TPM3 (Ex7) - ALK (Ex20)	88.1	Chr1: 154142876/-1	Chr2:29446394/-1	IMT, ALCL, Spitzoid neoplasm	Coiled coil	24060861
	CENPF (Ex10) - ALK(Ex20)	124.1	Chr1: 214811344/1	Chr2:29446394/-1	COCA	Coiled coil	26933125
	CENPF (Ex16) - ALK (Ex20)	389.1	Chr1: 214828746/1	Chr2:29446394/-1	COCA	Coiled coil	26933125
	STRN (Ex3) - ALK (Ex20)	77.5	Chr2: 37143221/-1	Chr2:29446394/-1	NSCLC, KIRP, THCA, COCA, Malignant mesothelioma	Coiled coil	30400214
	EML4 (Ex2) - ALK (Ex20)	69.8	Chr2: 42472827/1	Chr2:29446394/-1	NSCLC, IMT, THCA, RMC, RCC, BRCA, COCA	Coiled coil	24060861
	EML4 (Ex6) - ALK (Ex20)	86.4	Chr2: 42491871/1	Chr2:29446394/-1	NSCLC, IMT, THCA, RMC, RCC, BRCA, COCA	Coiled coil	24060861
	EML4 (Ex6;ins33) - ALK (Ex20)	87.6	Chr2: 42492091/1	Chr2:29446394/-1	NSCLC, IMT, THCA, RMC, RCC, BRCA, COCA	Coiled coil	24060861
	EML4 (Ex13) - ALK (Ex20)	117.1	Chr2: 42522656/1	Chr2:29446394/-1	NSCLC, IMT, THCA, RMC, RCC, BRCA, COCA	Coiled coil	24060861
	EML4 (Ex18) - ALK (Ex20)	138.5	Chr2:42543190/1	Chr2:29446394/-1	NSCLC, IMT, THCA, RMC, RCC, BRCA, COCA	Coiled coil	24060861
	ATIC (Ex7) - ALK (Ex20)	87.3	Chr2: 216191701/1	Chr2:29446394/-1	NSCLC, IMT, ALCL	Dimerization domain	19459784
	SLMAP (Ex12) - ALK (Ex20)	110.1	Chr3: 57857425/1	Chr2:29446394/-1	NSCLC	Coiled coil	31160357
	TFG (Ex4) - ALK (Ex20)	84.1	Chr3: 100451516/1	Chr2:29446394/-1	NSCLC, ALCL, THCA	Coiled coil	19459784
	TFG (Ex5) - ALK (Ex20)	88.7	Chr3: 100455560/1	Chr2:29446394/-1	NSCLC, ALCL, THCA	Coiled coil	19459784
	TFG (EX5;del12) - ALK (Ex20)	88.3	Chr3: 100455548/1	Chr2:29446394/-1	NSCLC, ALCL, THCA	Coiled coil	19459784
	TFG (Ex6) - ALK (Ex20)	92.5	Chr3: 100463775/1	Chr2:29446394/-1	IMT	Coiled coil	19459784
	NPM1 (Ex4) - ALK (Ex20)	75.3	Chr5: 170818803/1	Chr2:29446394/-1	ALCL, DLBCL	Oligomerization	27573755
	SQSTM1 (Ex2) - ALK (Ex20)	73.5	Chr5: 179250053/1	Chr2:29446394/-1	NSCLC, IMT, DLBCL, ALK+ LBCL	PB1	21134980
	SQSTM1 (Ex5) - ALK (Ex20)	89.9	Chr5: 179252226/1	Chr2:29446394/-1	NSCLC, IMT, DLBCL, ALK+ LBCL	PB1	21134980
	QKI (Ex5) - ALK (Ex20)	86.6	Chr6: 163983101/1	Chr2:29446394/-1		Dimerization domain	Novel partner of ALK
	FGFR1OP (Ex7;del38) - ALK (Ex20)	82	Chr6:167427017/1	Chr2:29446394/-1			Novel partner of ALK
	CUX1 (Ex4) - ALK (Ex20)	77.7	Chr7: 101740781/1	Chr2:29446394/-1	NSCLC	Coiled coil	30400214
	TRIM24 (Ex12) - ALK (Ex20)	136.5	Chr7:138258387/1	Chr2:29446394/-1		Coiled coil	Novel partner of ALK
	HMBOX1 (Ex4) - ALK (Ex20)	88.8	Chr8:28866699/1	Chr2:29446394/-1	NSCLC		32457845
	TRAF2 (Ex8) - ALK (Ex20)	104.5	Chr9: 139815667/1	Chr2:29446394/-1		Coiled coil	Novel partner of ALK
	NPAT (Ex5) - ALK (Ex20)	74.8	Chr11: 108061187/-1	Chr2:29446394/-1	THCA		https://doi.org/10.1210/jendso/bvaa046.2185
	NPAT (Ex15) - ALK (Ex20)	170.5	Chr11: 108040471/-1	Chr2:29446394/-1	THCA		https://doi.org/10.1210/jendso/bvaa046.2185
	TRAF3 (Ex9;del6) - ALK (Ex20)	105.6	Chr14: 103369760/1	Chr2:29446394/-1		Coiled coil
	CDC42BPB (Ex20) - ALK (Ex20)	171.9	Chr14: 103429398/-1	Chr2:29446394/-1	GIST	Coiled coil	https://europepmc.org/article/ppr/ppr255553
	TP53BP1 (Ex17) - ALK (del38;Ex20)	198.7	Chr15: 43720214/-1	Chr2:29446356/-1		Oligomerization	Novel partner of ALK
	TPM1 (Ex8) - ALK (Ex20)	92	Chr15: 63354844/1	Chr2:29446394/-1	BLCA, Malignant mesothelioma	Coiled coil	25204415
	FOPNL (Ex4) - ALK (Ex20)	79.3	Chr16: 15967348/-1	Chr2:29446394/-1			Novel partner of ALK
	NFAT5 (Ex7) - ALK (Ex20)	113.9	Chr16: 69711238/1	Chr2:29446394/-1			Novel partner of ALK
	SPECC1 (Ex4) - ALK (Ex20)	139	Chr17: 20130933/1	Chr2:29446394/-1	NSCLC	Coiled coil	DOI:https://doi.org/10.1093/annonc/mdv472.35
	CLTC (Ex31) - ALK (Ex20)	249.9	Chr17: 57768072/1	Chr2:29446394/-1	NSCLC, IMT, THCA, BRCA, ALCL, DLBCL	Coiled coil	19459784
	CSTF1 (Ex1) - ALK (Ex20)	68.9	Chr20: 54970777/1	Chr2:29446394/-1		Oligomerization	Novel partner of ALK
	TRIOBP (Ex16) -ALK (Ex20)	299.5	Chr22: 38161824/1	Chr2:29446394/-1		Coiled coil	Novel partner of ALK
	Fusion pair (X-RET)	Molecular weight (kDa)	5' Gene Junction	3' Gene Junction	Cancer	Oligomerization domain	References (PMID) or Note
	PPFIA1 (Ex19) - RET (Ex12)	140.9	Chr1: 70208282/1	Chr10:43612032/1		Coiled coil	Novel partner of RET
	LMNA (Ex2) - RET (Ex12)	60	Chr1: 156100564/-1	Chr10:43612032/1		Coiled coil	Novel partner of RET
	TRIM27 (Ex3) - RET (Ex12)	69.6	Chr6: 28887789/-1	Chr10:43612032/1	THCA, IC	Coiled coil	31162284
	FGFR1OP (Ex6) - RET (Ex12)	59.6	Chr6: 167424381/1	Chr10:43612032/1	CMML		22513837
	FGFR1OP (Ex7) - RET (Ex12)	61.8	Chr6: 167427055/1	Chr10:43612032/1	CMML		22513837
	TRIM24 (Ex9;del95) - RET (Ex12)	94	Chr7: 138239609/1	Chr10:43612032/1	THCA	Coiled coil	31300450
	TRIM24 (Ex17) - RET (Ex12)	143.4	Chr7: 138266516/1	Chr10:43612032/1	THCA	Coiled coil	31300450
	KIF5B (Ex15) - RET (Ex12)	106.1	Chr10: 32317356/-1	Chr10:43612032/1	LACA (most common), NSCLC	Coiled coil	22194472
	CCDC6 (Ex1) - RET (Ex12)	51	Chr10: 61665880/-1	Chr10:43612032/1	THCA (most common), NSCLC, LACA, COCA, ALL	Coiled coil	22327623
	CCDC6 (Ex2) - RET (Ex12)	57	Chr10: 61612311/-1	Chr10:43612032/1	LACA, COCA	Coiled coil	22327623
	CDC42BPB (Ex21) - RET (Ex12)	153.4	Chr14: 103425968/-1	Chr10:43612032/1		Coiled coil	Novel partner of RET
	KIAA1468 (Ex10) - RET (Ex12)	99.3	Chr18: 59899660/1	Chr10:43612032/1	LACA	Coiled coil	32127187
	Fusion pair (X-ROS1)	Molecular weight (kDa)	5' Gene Junction	3' Gene Junction	Cancer	Oligomerization domain	References (PMID) or Note
	PTPRF (Ex3) - ROS1 (Ex34)	69	Chr1: 44019612/1	Chr6:117645578/-1		Ig-like C2	Novel partner of ROS1
	FMNL2 (Ex14) - ROS1 (Ex34)	117.3	Chr2: 153475672/1	Chr6:117645578/-1			Novel partner of ROS1
	AFAP1 (Ex1) - ROS1 (Ex34)	60.6	Chr4: 7873807/-1	Chr6:117645578/-1			Novel partner of ROS1
	EZR (Ex8) - ROS1 (Ex34)	98.5	Chr6: 159191796/-1	Chr6:117645578/-1	NSCLC	Coiled coil	23719267
	WTAP(Ex3) - ROS1 (Ex34)	61.4	Chr6: 160163178/1	Chr6:117645578/-1			Novel partner of ROS1
	RDX (Ex8) - ROS1 (Ex34)	99	Chr11: 110118558/-1	Chr6:117645578/-1		Coiled coil	Novel partner of ROS1
	RDX (Ex8;ins3) - ROS1 (Ex34)	99.1	Chr11: 110118561/-1	Chr6:117645578/-1		Coiled coil	Novel partner of ROS1
	GPRC5A (Ex1) - ROS1 (Ex34)	90.1	Chr12: 13062105/1	Chr6:117645578/-1			Novel partner of ROS1
	PTTG1IP (Ex5) - ROS1 (Ex34)	74.1	Chr21: 46275125/-1	Chr6:117645578/-1		Coiled coil	Novel partner of ROS1
	AFAP1 (Ex1) - ROS1 (Ex35)	57.4	Chr4: 7873807/-1	Chr6:117642257/-1			Novel partner of ROS1
	CDC42BPB (Ex20) - ROS1 (Ex35)	161.8	Chr14: 103429398/-1	Chr6:117642257/-1		Coiled coil	Novel partner of ROS1
	ST13 (Ex6) - ROS1 (Ex36)	65	Chr22: 41231891/-1	Chr6:117641031/-1	Glioblastoma	TPR	32760015
	Fusion pair (X-NTRK1)	Molecular weight (kDa)	5' Gene Junction	3' Gene Junction	Cancer	Oligomerization domain	References (PMID) or Note
	KHDRBS1 (Ex8) - NTRK1 (Ex12)	83.1	Chr1: 32505174/1	Chr1: 156845458/1	NSCLC	HD	31761448
	PRDX1 (Ex4) - NTRK1 (Ex12)	57.5	Chr1: 45980179/-1	Chr1: 156845458/1	LACA		31075511
	TPM3 (Ex7) - NTRK1 (Ex12)	64.3	Chr1: 154143125/-1	Chr1: 156845458/1	LACA, NSCLC, THCA, COCA, BRCA	Coiled coil	32466202
	LMNA (Ex4;del107) - NTRK1 (Ex12)	65.4	Chr1: 156104659/1	Chr1: 156845458/1	NSCLC, COCA	Coiled coil	31761448
	SQSTM1 (Ex4) - NTRK1 (Ex12)	63.3	Chr5: 179251323/1	Chr1: 156845458/1	NSCLC, THCA	PB1	31075511
	SQSTM1 (Ex5) - NTRK1 (Ex12)	66	Chr5: 179252226/1	Chr1: 156845458/1	NSCLC, THCA	PB1	31075511
	TP53 (Ex10;del10) - NTRK1 (Ex12)	80	Chr17: 7572989/1	Chr1: 156845458/1	Melanoma/Spitzoid neoplasm	Oligomerization	32466202
	PRDX1 (Ex4) - NTRK1 (Ex13)	52.5	Chr1:45980179/-1	Chr1: 156845872/1	LACA		31075511
	SQSTM1 (Ex5) - NTRK1 (Ex13)	61	Chr5:179252226/-1	Chr1: 156845872/1	NSCLC, THCA	PB1	31075511
	IMT-Inflammatory myofibroblastic tumor; ALCL-Anaplastic large cell lymphoma; COCA-Colon cancer; NSCLC-Non-small-cell lung cancer; THCA-Thyroid cancer; RMC-Renal medulla carcinoma;
	RCC-Renal cell carcinoma; BRCA-Breast cancer; DLBCL-Diffused large B-cell lymphoma; GIST-Gastrointestinal stromal tumor; BLCA-Bladder cancer; IC-Intraductal carcinoma; CMML-Chromic myelomonocytic leukemia;
	LACA-Lung adenocarcinoma; ALL-B-cell Acute lymphoblastic leukemia
