# Supplementary material for: Mechanistic patterns and clinical implications of oncogenic tyrosine kinase fusions in human cancers
Source: Nat Commun. 2024 Jun 14;15:5110. doi: 10.1038/s41467-024-49499-0 (PMC11178778; doi:10.1038/s41467-024-49499-0)
Supplement: Supplementary file 9 — Supplementary Dataset 5 [file 41467_2024_49499_MOESM9_ESM.xlsx]

## Sheet: Sheet 1
	Supplementary Data 5. Functional fusion partners of ROS1 identified in CIITA-expressing PC-9 cells by FACTS
		M.W.(kDa)	5' Gene Junction	3' Gene Junction	Cancer	Oligomerization domain	References (PMID) or Note
	EPHA2 (Ex7) - ROS1 (Ex34)	113.5	Chr1: 16461684/-1	Chr6:117645578/-1			Novel partner of ROS1
	GALNT1 (Ex1) - ROS1 (Ex34)	61	Chr1: 33234765/1	Chr6:117645578/-1			Novel partner of ROS1
	PTPRF (Ex3) - ROS1 (Ex34)	69	Chr1: 44019612/1	Chr6:117645578/-1		Ig-like C2	Novel partner of ROS1
	IGSF3 (Ex3) - ROS1 (Ex34)	87	Chr1: 117156387/-1	Chr6:117645578/-1		Ig-like C2	Novel partner of ROS1
	IGSF3 (Ex7) - ROS1 (Ex34)	134.7	Chr1: 117142563/-1	Chr6:117645578/-1		Ig-like C2	Novel partner of ROS1
	TPR (E2) - ROS1 (Ex34)	65.7	Chr1: 186342491/-1	Chr6:117645578/-1		Coiled coil	Novel partner of ROS1
	ATIC (Ex7) - ROS1 (Ex34)	80.5	Chr2: 216191701/1	Chr6:117645578/-1		Dimerization domain	Novel partner of ROS1
	CDCP1 (Ex4) - ROS1 (Ex34)	93.2	Chr3: 45151965/-1	Chr6:117645578/-1		Dimerization domain	Novel partner of ROS1
	TFRC (Ex12) - ROS1 (Ex34)	109.5	Chr3: 194789516/-1	Chr6:117645578/-1			Novel partner of ROS1
	FSTL1 (Ex8) - ROS1 (Ex34)	85.9	Chr3: 120121655/-1	Chr6:117645578/-1			Novel partner of ROS1
	EIF4A2 (Ex3) - ROS1 (Ex34)	63.3	Chr3: 186502485/1	Chr6: 117645578/-1			Novel partner of ROS1
	AFAP1 (Ex1) - ROS1 (Ex34)	60.6	Chr4: 7873755/-1	Chr6:117645578/-1			Novel partner of ROS1
	SEMA5A (Ex17) - ROS1 (Ex34)	156	Chr5: 9054199/-1	Chr6:117645578/-1			Novel partner of ROS1
	HLA-DRB1(Ex5;del14) - ROS1 (Ex34)	85.3	Chr6: 32548024/-1	Chr6:117645578/-1		Ig-like C1	Novel partner of ROS1
	EZR (Ex8) - ROS1 (Ex34)	98.5	Chr6: 159191796/-1	Chr6:117645578/-1	NSCLC	Coiled coil	23719267
	NRCAM (Ex14) - ROS1 (Ex34)	125.3	Chr7: 107832297/-1	Chr6:117645578/-1		Ig-like 1-6	Novel partner of ROS1
	RBM14 (Ex1) - ROS1 (Ex34)	68	Chr11: 66384528/1	Chr6:117645578/-1			Novel partner of ROS1
	RDX (Ex8) - ROS1 (Ex34)	99	Chr11: 110118558/-1	Chr6:117645578/-1		Coiled coil	Novel partner of ROS1
	GPRC5A (Ex1) - ROS1 (Ex34)	90.1	Chr12: 13062105/1	Chr6:117645578/-1			Novel partner of ROS1
	TXNRD1 (Ex1) - ROS1 (Ex34)	56.5	Chr12: 104680887/1	Chr6: 117645578/-1			Novel partner of ROS1
	TXNRD1 (Ex1) - ROS1 (Ex34)	56	Chr12: 104681124/1	Chr6: 117645578/-1			Novel partner of ROS1
	TXNRD1 (Ex1) - ROS1 (Ex34)	55.8	Chr12: 104681209/1	Chr6: 117645578/-1			Novel partner of ROS1
	TXNRD1 (Ex4) - ROS1 (Ex34)	66.9	Chr12: 104707095/1	Chr6: 117645578/-1			Novel partner of ROS1
	SULF2 (Ex18) - ROS1 (Ex34)	151.4	Chr20: 46290517	Chr6:117645578/-1			Novel partner of ROS1
	TIMP3 (Ex1) - ROS1 (Ex34)	59.9	Chr22: 33198108/1	Chr6:117645578/-1	Inflammatory myofibroblastic		32247788
	FBLN1 (Ex4) - ROS1 (Ex34)	72.9	Chr22: 45923889/1	Chr6:117645578/-1			Novel partner of ROS1
	FBLN1 (Ex7) - ROS1 (Ex34)	83.8	Chr22: 45929778/1	Chr6:117645578/-1			Novel partner of ROS1
	FBLN1 (Ex8) - ROS1 (Ex34)	88.9	Chr22: 45931217/1	Chr6:117645578/-1			Novel partner of ROS1
	LAMP2 (Ex3) - ROS1 (Ex34)	70.1	ChrX: 119589212/-1	Chr6:117645578/-1			Novel partner of ROS1
	IGSF3 (Ex7) - ROS1 (Ex35)	131.5	Chr1: 117142563/-1	Chr6:117642257/-1		Ig-like C2	Novel partner of ROS1
	TPM3 (Ex7) - ROS1 (Ex35)	78.2	Chr1: 154142876/-1	Chr6:117642257/-1	NSCLC	Coiled coil	23514723
	GCC2 (Ex19) - ROS1 (Ex35)	225.5	Chr2: 109109246/1	Chr6:117642557/-1		Coiled coil	Novel partner of ROS1
	AFAP1 (Ex1) - ROS1 (Ex35)	57.4	Chr4: 7873807/-1	Chr6:117642257/-1			Novel partner of ROS1
	RBM14 (Ex1) - ROS1 (Ex35)	64.8	Chr11: 66384528/1	Chr6:117642557/-1			Novel partner of ROS1
	TXNRD1 (Ex1) - ROS1 (Ex35)	53.3	Chr12: 104680887/1	Chr6:117642257/-1			Novel partner of ROS1
	ANXA2 (Ex2) - ROS1 (Ex35)	57.8	Chr15: 60674541/-1	Chr6:117642557/-1			Novel partner of ROS1
	TPM4 (Ex7) -ROS1 (Ex35)	77.9	Chr19: 16204563/1	Chr6:117642557/-1		Coiled coil	Novel partner of ROS1
	TIMP3 (Ex1) - ROS1 (Ex35)	56.7	Chr22: 33198108/1	Chr6:117642557/-1	Inflammatory myofibroblastic		32247788
	CDCP1 (Ex8) - ROS1 (Ex36)	124.7	Chr3: 45130546/-1	Chr6: 117641193/-1		Dimerization domain	Novel partner of ROS1
	YWHAE (Ex4) - ROS1 (Ex36)	69.5	Chr17: 1264386	Chr6: 117641193/-1	Inflammatory myofibroblastic	Dimerization domain	25612511
	TPD52L2 (Ex3) - ROS1 (Ex36)	58.8	Chr20: 62505169/1	Chr6: 117641193/-1		Coiled coil	Novel partner of ROS1
	TPD52L1 (Ex3) - ROS1 (Ex36)	58.2	Chr20: 125550412/1	Chr6: 117641193/-1	NSCLC	Coiled coil	27237027
					NSCLC: Non-small-cell lung cancer
