# Supplementary material for: Mechanistic patterns and clinical implications of oncogenic tyrosine kinase fusions in human cancers
Source: Nat Commun. 2024 Jun 14;15:5110. doi: 10.1038/s41467-024-49499-0 (PMC11178778; doi:10.1038/s41467-024-49499-0)
Supplement: Supplementary file 10 — Supplementary Dataset 6 [file 41467_2024_49499_MOESM10_ESM.xlsx]

## Sheet: Sheet 1
	Supplementary Data 6. Hotspot list for before and after osimertinib selection identified by HTGTS
	Before
	Chr	ChrStart	ChrEnd	Associated gene name	PC9_ALKin19_Before.EventCounts	PC9_ALKin19_Before.StandBias_Score	PC9_ALKin19_Before.StandDistribution	PC9_ALKin19_After.EventCounts	PC9_ALKin19_After.StandBias_Score	PC9_ALKin19_After.StandDistribution
	chr1	8860500	8864499	ENO1	9	0.918296	3(+)||(-)6	0	0	0(+)||(-)0
	chr1	16124000	16145499	EPHA2	50	0.998846	24(+)||(-)26	0	0	0(+)||(-)0
	chr1	28506500	28512499	RCC1;SNHG3;SNORA73A;SNORA73B	20	0.60984	3(+)||(-)17	2	0	0(+)||(-)2
	chr1	93751000	93754499	BCAR3	8	0.811278	2(+)||(-)6	0	0	0(+)||(-)0
	chr1	94527500	94539499	F3	13	0.961237	5(+)||(-)8	0	0	0(+)||(-)0
	chr2	14500	21999	NA	30	0.210842	29(+)||(-)1	0	0	0(+)||(-)0
	chr2	10122500	10137999	RRM2	13	0.995727	6(+)||(-)7	0	0	0(+)||(-)0
	chr2	10310500	10428999	HPCAL1	201	0.982773	116(+)||(-)85	2	0	0(+)||(-)2
	chr2	10447000	10452999	ODC1	7	0.985228	3(+)||(-)4	0	0	0(+)||(-)0
	chr2	26455000	26558499	DRC1;OTOF	40	0.992774	18(+)||(-)22	2	0	2(+)||(-)0
	chr2	26575000	26584999	C2orf70;CIB4	6	1	3(+)||(-)3	0	0	0(+)||(-)0
	chr2	27050000	27055999	AGBL5-AS1;AGBL5	6	1	3(+)||(-)3	0	0	0(+)||(-)0
	chr2	27066000	27071499	AGBL5;OST4	6	1	3(+)||(-)3	0	0	0(+)||(-)0
	chr2	42271000	42271499	EML4	10	0	0(+)||(-)10	6	0	0(+)||(-)6
	chr2	43125000	43132499	NA	5	0.970951	2(+)||(-)3	1	0	1(+)||(-)0
	chr2	85539000	85547499	MAT2A;GGCX	14	1	7(+)||(-)7	0	0	0(+)||(-)0
	chr2	95046000	95058499	MAL	12	1	6(+)||(-)6	0	0	0(+)||(-)0
	chr2	95285500	95286999	PROM2	5	0	5(+)||(-)0	0	0	0(+)||(-)0
	chr2	95293000	95298999	KCNIP3	8	0.954434	5(+)||(-)3	0	0	0(+)||(-)0
	chr2	112647500	112665999	SLC20A1	39	0.961237	15(+)||(-)24	0	0	0(+)||(-)0
	chr2	231451500	231456499	NCL;SNORA75;SNORD20	16	0.896038	5(+)||(-)11	0	0	0(+)||(-)0
	chr2	231710500	231714499	PTMA;MIR1244-1;MIR1244-3;MIR1244-2	8	1	4(+)||(-)4	0	0	0(+)||(-)0
	chr2	241232500	241242999	HDLBP	16	0.988699	7(+)||(-)9	1	0	0(+)||(-)0
	chr3	53222500	53244967	TKT	30	0.970951	12(+)||(-)18	3	0	0(+)||(-)3
	chr3	186785000	186791499	EIF4A2;MIR1248;SNORA81;SNORA63;SNORA4;RFC4	10	0.881291	3(+)||(-)7	0	0	0(+)||(-)0
	chr4	7772000	7774499	AFAP1-AS1;AFAP1	7	0.985228	3(+)||(-)4	0	0	0(+)||(-)0
	chr5	142311000	142322999	SPRY4	16	0.896038	5(+)||(-)11	0	0	0(+)||(-)0
	chr5	173314500	173328999	STC2	38	0.981941	22(+)||(-)16	0	0	0(+)||(-)0
	chr5	178204500	178212499	HNRNPAB;PHYKPL	10	0.881291	7(+)||(-)3	0	0	0(+)||(-)0
	chr5	179824000	179827499	SQSTM1	10	0.468996	1(+)||(-)9	30	0	0(+)||(-)30
	chr5	181218000	181222499	NA	6	0.918296	4(+)||(-)2	0	0	0(+)||(-)0
	chr5	181233000	181242499	TRIM41;GNB2L1;SNORD96A	11	0.99403	5(+)||(-)6	0	0	0(+)||(-)0
	chr6	30721500	30724999	TUBB	11	0.94566	7(+)||(-)4	0	0	0(+)||(-)0
	chr6	34244000	34248999	HMGA1;C6orf1	8	0.954434	5(+)||(-)3	0	0	0(+)||(-)0
	chr6	47279000	47307999	TNFRSF21	14	0.985228	8(+)||(-)6	0	0	0(+)||(-)0
	chr6	73515000	73521999	EEF1A1	30	0.918296	10(+)||(-)20	1	0	1(+)||(-)0
	chr6	158761500	158774499	SYTL3;MIR3918;EZR	32	0.974489	13(+)||(-)19	0	0	0(+)||(-)0
	chr6	158782000	158806999	EZR	26	0.930586	17(+)||(-)9	0	0	0(+)||(-)0
	chr7	5525500	5532499	ACTB	52	0.982859	22(+)||(-)30	2	1	1(+)||(-)1
	chr7	26185000	26189499	NFE2L3	12	0.918296	4(+)||(-)8	0	0	0(+)||(-)0
	chr7	130874000	130877999	MIR29A;MIR29B1	9	0.918296	3(+)||(-)6	2	1	1(+)||(-)1
	chr7	130883500	130900499	NA	20	0.992774	11(+)||(-)9	0	0	0(+)||(-)0
	chr7	130904000	130906499	NA	6	1	3(+)||(-)3	0	0	0(+)||(-)0
	chr8	29338000	29350999	DUSP4	13	0.619382	11(+)||(-)2	0	0	0(+)||(-)0
	chr8	125431000	125438999	TRIB1	26	0.995727	14(+)||(-)12	0	0	0(+)||(-)0
	chr8	127737500	127743499	MYC	37	0.999473	18(+)||(-)19	0	0	0(+)||(-)0
	chr8	143572500	143582999	MROH6;NAPRT;EEF1D	14	0.940286	9(+)||(-)5	1	0	1(+)||(-)0
	chr8	143587500	143596499	EEF1D	12	0.979869	5(+)||(-)7	0	0	0(+)||(-)0
	chr8	143600000	143609499	TIGD5;PYCRL	13	0.995727	6(+)||(-)7	0	0	0(+)||(-)0
	chr8	143716000	143725499	MAPK15;FAM83H	17	0.873981	5(+)||(-)12	0	0	0(+)||(-)0
	chr8	143911000	143938999	PLEC	52	0.990375	29(+)||(-)23	1	0	1(+)||(-)0
	chr8	144080500	144087499	EXOSC4;GPAA1	11	0.845351	3(+)||(-)8	0	0	0(+)||(-)0
	chr8	144255000	144265499	MROH1;BOP1;MIR7112	27	0.975119	16(+)||(-)11	1	0	0(+)||(-)1
	chr8	144314000	144323999	HSF1;DGAT1;MIR6848	16	0.988699	9(+)||(-)7	0	0	0(+)||(-)0
	chr8	144355500	144363499	TMEM249;FBXL6;SLC52A2	8	0.811278	2(+)||(-)6	1	0	0(+)||(-)1
	chr8	144392000	144397499	ADCK5;CPSF1;MIR939	9	0.764205	2(+)||(-)7	0	0	0(+)||(-)0
	chr8	144423500	144429999	VPS28;TONSL	8	0.954434	5(+)||(-)3	0	0	0(+)||(-)0
	chr8	144449500	144452499	CYHR1	5	0.970951	2(+)||(-)3	0	0	0(+)||(-)0
	chr8	144508500	144517499	MFSD3;RECQL4	21	0.985228	9(+)||(-)12	0	0	0(+)||(-)0
	chr8	144521000	144530999	LRRC14;LRRC24;C8orf82;ARHGAP39	12	1	6(+)||(-)6	0	0	0(+)||(-)0
	chr8	144534500	144535499	ARHGAP39	4	0	4(+)||(-)0	0	0	0(+)||(-)0
	chr8	144788000	144791999	RPL8;MIR6850	10	0.881291	3(+)||(-)7	0	0	0(+)||(-)0
	chr9	127445000	127452499	ZNF79;RPL12;SNORA65;LRSAM1	8	0.954434	5(+)||(-)3	0	0	0(+)||(-)0
	chr9	134814500	134823999	COL5A1;LOC101448202	12	0.979869	5(+)||(-)7	0	0	0(+)||(-)0
	chr9	136720000	136726499	FAM69B;SNHG7;SNORA43	15	0.970951	6(+)||(-)9	0	0	0(+)||(-)0
	chr9	136833500	136840999	RABL6	10	0.721928	8(+)||(-)2	0	0	0(+)||(-)0
	chr9	136915500	136922499	TRAF2	25	0.63431	4(+)||(-)21	20	0	0(+)||(-)20
	chr9	137241000	137247999	TUBB4B;FAM166A	5	0	0(+)||(-)5	0	0	0(+)||(-)0
	chr11	719500	728999	EPS8L2	10	0.881291	7(+)||(-)3	0	0	0(+)||(-)0
	chr11	798000	804999	SLC25A22;PANO1;PIDD1	6	0	0(+)||(-)6	1	0	0(+)||(-)1
	chr11	62850500	62855499	SNHG1;SNORD22;SNORD31;SNORD30;SNORD29;SNORD28;SNORD27;SNORD26	53	0.956155	33(+)||(-)20	0	0	0(+)||(-)0
	chr11	64289000	64294499	GPR137;KCNK4	8	0.543564	1(+)||(-)7	1	0	0(+)||(-)1
	chr11	65421500	65449999	NEAT1;MIR612	42	0.973668	25(+)||(-)17	0	0	0(+)||(-)0
	chr11	65888500	65900999	FIBP;CCDC85B;FOSL1	20	0.970951	12(+)||(-)8	0	0	0(+)||(-)0
	chr11	69374500	69381999	NA	9	0.918296	3(+)||(-)6	0	0	0(+)||(-)0
	chr11	69643000	69657499	CCND1	29	0.999142	14(+)||(-)15	1	0	1(+)||(-)0
	chr11	90049500	90049999	NA	9	0	9(+)||(-)0	1	0	1(+)||(-)0
	chr11	123055000	123063499	HSPA8;SNORD14E;SNORD14D;SNORD14C	55	0.929943	36(+)||(-)19	1	0	1(+)||(-)0
	chr11	135064000	135073499	NA	16	0.353359	1(+)||(-)14	2	0	0(+)||(-)2
	chr12	6534000	6540999	GAPDH;IFFO1	49	0.963336	30(+)||(-)19	0	0	0(+)||(-)0
	chr12	52236000	52251999	KRT7	33	0.967295	13(+)||(-)20	1	0	0(+)||(-)1
	chr12	52894000	52903999	KRT8	19	0.998001	9(+)||(-)10	0	0	0(+)||(-)0
	chr12	52951000	52953999	KRT18	30	0.996792	16(+)||(-)14	0	0	0(+)||(-)0
	chr12	54283000	54287499	HNRNPA1	17	0.997503	9(+)||(-)8	0	0	0(+)||(-)0
	chr12	104301000	104355499	TXNRD1;EID3	66	0.999338	32(+)||(-)34	1	0	1(+)||(-)0
	chr14	23639500	23647499	DHRS2	26	0.982859	11(+)||(-)15	0	0	0(+)||(-)0
	chr14	102077500	102087999	HSP90AA1	30	0.987138	13(+)||(-)17	1	0	0(+)||(-)1
	chr14	103132000	103137999	TNFAIP2	9	0.991076	5(+)||(-)4	0	0	0(+)||(-)0
	chr15	40331000	40335499	C15orf52	8	1	4(+)||(-)4	0	0	0(+)||(-)0
	chr15	72196000	72210499	GRAMD2;PKM	27	0.99901	13(+)||(-)14	0	0	0(+)||(-)0
	chr15	72220500	72223499	PKM	6	0.650022	5(+)||(-)1	0	0	0(+)||(-)0
	chr15	89626500	89633499	TICRR;KIF7	8	1	4(+)||(-)4	0	0	0(+)||(-)0
	chr16	625000	629999	RAB40C	6	1	3(+)||(-)3	1	0	1(+)||(-)0
	chr16	633500	636499	WFIKKN1;C16orf13	4	0	0(+)||(-)4	0	0	0(+)||(-)0
	chr16	669500	687999	RHOT2;RHBDL1;STUB1;JMJD8;WDR24	16	0.988699	7(+)||(-)9	0	0	0(+)||(-)0
	chr16	1959000	1962499	NDUFB10;RPS2;SNORA10	21	0.985228	12(+)||(-)9	0	0	0(+)||(-)0
	chr16	2147500	2155999	RAB26;SNORD60;TRAF7	26	0.961237	10(+)||(-)16	0	0	0(+)||(-)0
	chr16	2968500	2974499	PAQR4;PKMYT1	9	0.991076	4(+)||(-)5	0	0	0(+)||(-)0
	chr16	88803000	88808999	CDT1	11	0.94566	7(+)||(-)4	0	0	0(+)||(-)0
	chr16	89315500	89336999	ANKRD11;LOC100287036	15	0.56651	2(+)||(-)13	0	0	0(+)||(-)0
	chr16	89561000	89566499	RPL13;SNORD68	32	0.928362	21(+)||(-)11	0	0	0(+)||(-)0
	chr17	4532500	4544999	SPNS2;MYBBP1A	24	0.979869	14(+)||(-)10	0	0	0(+)||(-)0
	chr17	19737500	19743999	ALDH3A1	8	1	4(+)||(-)4	0	0	0(+)||(-)0
	chr17	40474000	40489999	TNS4	18	0.991076	10(+)||(-)8	0	0	0(+)||(-)0
	chr17	45391500	45396999	ARHGAP27	6	0.918296	4(+)||(-)2	0	0	0(+)||(-)0
	chr17	50088000	50091999	ITGA3	8	1	4(+)||(-)4	0	0	0(+)||(-)0
	chr17	59693500	59693999	CLTC	12	0	0(+)||(-)12	14	0	0(+)||(-)14
	chr17	59839000	59848499	VMP1;MIR21	40	0.992774	18(+)||(-)22	2	0	2(+)||(-)0
	chr17	81509000	81512499	ACTG1	60	0.992774	27(+)||(-)33	0	0	0(+)||(-)0
	chr17	82077500	82098999	FASN	26	0.995727	14(+)||(-)12	0	0	0(+)||(-)0
	chr17	82240500	82249999	CSNK1D	15	0.996792	7(+)||(-)8	0	0	0(+)||(-)0
	chr18	58369000	58391499	NEDD4L	22	0.976021	9(+)||(-)13	2	0	2(+)||(-)0
	chr19	1104000	1113999	GPX4;SBNO2	17	0.997503	8(+)||(-)9	1	0	0(+)||(-)1
	chr19	3975500	3983499	EEF2;SNORD37	14	0.940286	9(+)||(-)5	0	0	0(+)||(-)0
	chr19	5691500	5693499	RPL36;LONP1	8	0.954434	3(+)||(-)5	0	0	0(+)||(-)0
	chr19	5696000	5699499	LONP1	9	0.991076	5(+)||(-)4	0	0	0(+)||(-)0
	chr19	10114000	10116499	PPAN-P2RY11;P2RY11;EIF3G	8	0.543564	7(+)||(-)1	0	0	0(+)||(-)0
	chr19	11127500	11134999	LDLR	11	0.845351	8(+)||(-)3	0	0	0(+)||(-)0
	chr19	14514000	14515999	DNAJB1	10	0.970951	4(+)||(-)6	0	0	0(+)||(-)0
	chr19	15289500	15299999	NA	9	0.991076	4(+)||(-)5	0	0	0(+)||(-)0
	chr19	16517000	16520999	C19orf44;CHERP	7	0.985228	4(+)||(-)3	0	0	0(+)||(-)0
	chr19	17861500	17865999	RPL18A;SNORA68	11	0.94566	7(+)||(-)4	0	0	0(+)||(-)0
	chr19	38696500	38734999	ACTN4;CAPN12	58	0.929364	20(+)||(-)38	2	0	0(+)||(-)2
	chr19	48962500	48967999	FTL	14	0.940286	9(+)||(-)5	0	0	0(+)||(-)0
	chr19	49487500	49493499	RPL13A;SNORD32A;SNORD33;SNORD34;SNORD35A	39	0.918296	26(+)||(-)13	0	0	0(+)||(-)0
	chr19	49854000	49862499	PTOV1;MIR4749;PTOV1-AS2;PNKP	14	1	7(+)||(-)7	0	0	0(+)||(-)0
	chr20	2653000	2659499	NOP56;SNORD110;SNORA51;SNORD86;SNORD56;SNORD57;IDH3B	14	0.591673	12(+)||(-)2	0	0	0(+)||(-)0
	chr20	26208000	26209499	MIR663AHG;MIR663A	11	0.845351	8(+)||(-)3	0	0	0(+)||(-)0
	chr20	49277500	49281499	ZNFX1;ZFAS1;SNORD12C;SNORD12B;SNORD12	10	0.881291	7(+)||(-)3	0	0	0(+)||(-)0
	chr20	49287500	49292499	ZFAS1	39	0.961237	15(+)||(-)24	0	0	0(+)||(-)0
	chr20	62295500	62297499	OSBPL2	4	0.811278	1(+)||(-)3	1	0	0(+)||(-)1
	chr20	62300000	62315999	ADRM1;LAMA5	13	0.995727	7(+)||(-)6	0	0	0(+)||(-)0
	chr20	62664000	62674499	SLCO4A1;SLCO4A1-AS1	15	0.836641	4(+)||(-)11	0	0	0(+)||(-)0
	chr20	63689500	63701499	RTEL1;RTEL1-TNFRSF6B;TNFRSF6B;ARFRP1	14	0.985228	6(+)||(-)8	1	0	0(+)||(-)1
	chr20	63856500	63861499	ABHD16B	8	0.954434	3(+)||(-)5	0	0	0(+)||(-)0
	chr21	8209000	8213999	LOC100507412;RNA18S5;RNA5-8S5;RNA28S5	7	0.985228	4(+)||(-)3	0	0	0(+)||(-)0
	chr21	8219000	8224499	LOC100507412;RNA28S5	21	0.918296	7(+)||(-)14	0	0	0(+)||(-)0
	chr21	8235500	8239999	RNA28S5	7	0.863121	5(+)||(-)2	0	0	0(+)||(-)0
	chr21	8250500	8253499	RNA28S5;MIR663A	5	0	0(+)||(-)5	0	0	0(+)||(-)0
	chr21	8390500	8396499	RNA28S5	7	0.863121	2(+)||(-)5	0	0	0(+)||(-)0
	chr21	8402000	8404999	RNA28S5	11	0.99403	6(+)||(-)5	0	0	0(+)||(-)0
	chr21	8435000	8436999	RNA45S5	7	0.863121	2(+)||(-)5	0	0	0(+)||(-)0
	chr21	8440000	8441499	RNA45S5	10	0	0(+)||(-)10	0	0	0(+)||(-)0
	chr21	8446000	8447499	RNA45S5	7	0.863121	5(+)||(-)2	0	0	0(+)||(-)0
	chr21	34791500	34803999	RUNX1	11	0.99403	5(+)||(-)6	0	0	0(+)||(-)0
	chr21	41740000	41752499	RIPK4;MIR6814	20	0.934068	7(+)||(-)13	0	0	0(+)||(-)0
	chr21	41759000	41763999	RIPK4	8	0.954434	3(+)||(-)5	0	0	0(+)||(-)0
	chr22	37566500	37571999	CDC42EP1;LGALS2	11	0.94566	4(+)||(-)7	0	0	0(+)||(-)0
	chr22	37803000	37809499	MIR5096;H1F0;GCAT	10	0.970951	4(+)||(-)6	0	0	0(+)||(-)0
	chr22	37820500	37823999	MIR5096;GALR3	4	0.811278	1(+)||(-)3	0	0	0(+)||(-)0
	chr22	39310500	39319499	RPL3;SNORD83B;SNORD83A;RNU86;SNORD43	120	0.999198	62(+)||(-)58	1	0	1(+)||(-)0
	chr22	41527500	41530999	ACO2;POLR3H	8	0.811278	2(+)||(-)6	0	0	0(+)||(-)0
	chrX	154399500	154403499	RPL10;SNORA70;DNASE1L1	30	0.987138	13(+)||(-)17	1	0	0(+)||(-)0
	chrX	154526000	154535499	G6PD	21	0.863121	6(+)||(-)15	1	0	0(+)||(-)1
	After
	Chr	ChrStart	ChrEnd	Associated gene name	PC9_ALKin19_Before.EventCounts	PC9_ALKin19_Before.StandBias_Score	PC9_ALKin19_Before.StandDistribution	PC9_ALKin19_After.EventCounts	PC9_ALKin19_After.StandBias_Score	PC9_ALKin19_After.StandDistribution
	chr1	214639500	214639999	CENPF	0	0	0(+)||(-)0	5	0	0(+)||(-)5
	chr2	36908500	36908999	STRN	2	0	2(+)||(-)0	9	0	9(+)||(-)0
	chr2	42267500	42298999	EML4	14	0.371232	1(+)||(-)13	30	0	0(+)||(-)30
	chr2	215327500	215330499	ATIC	2	0	0(+)||(-)2	11	0	0(+)||(-)11
	chr5	179823000	179829499	SQSTM1	10	0.468996	1(+)||(-)9	34	0.191433	1(+)||(-)33
	chr7	102098000	102098499	CUX1	2	0	0(+)||(-)2	5	0	0(+)||(-)5
	chr7	138573500	138574499	TRIM24	4	0	0(+)||(-)4	15	0	0(+)||(-)15
	chr9	136921500	136923499	TRAF2	19	0	0(+)||(-)19	23	0	0(+)||(-)23
	chr11	62567000	62567499	EEF1G;MIR6747	2	0	2(+)||(-)0	6	0	6(+)||(-)0
	chr11	108164000	108164999	NPAT	4	0	4(+)||(-)0	13	0	13(+)||(-)0
	chr11	111287500	111287999	COLCA2	3	0	0(+)||(-)3	5	0	0(+)||(-)5
	chr15	63068000	63068499	TPM1	2	0	0(+)||(-)2	9	0	0(+)||(-)9
	chr16	70376000	70376499	ST3GAL2	3	0.918296	2(+)||(-)1	5	0	5(+)||(-)0
	chr17	20255000	20255499	SPECC1	4	0	0(+)||(-)4	15	0	0(+)||(-)15
	chr17	59693500	59693999	CLTC	12	0	0(+)||(-)12	14	0	0(+)||(-)14
	chr22	37765500	37766499	MIR5096;TRIOBP	2	0	0(+)||(-)2	5	0	0(+)||(-)5
