# Supplementary material for: Mechanistic patterns and clinical implications of oncogenic tyrosine kinase fusions in human cancers
Source: Nat Commun. 2024 Jun 14;15:5110. doi: 10.1038/s41467-024-49499-0 (PMC11178778; doi:10.1038/s41467-024-49499-0)
Supplement: Supplementary file 11 — Supplementary Dataset 7 [file 41467_2024_49499_MOESM11_ESM.xlsx]

## Sheet: Sheet 1
	Supplementary Data 7. RNA abundance and the number of DSBs in TK genes in BEAS-2B and PC-9 cells
	BEAS-2B			PC-9
	Gene	mRNA_log2(FPKM)	HTGTS_count	Gene	mRNA_log2(FPKM)	HTGTS_count
	ABL1	0.674062	5	ABL1	3.36259	1
	TNK1	1.77946	0	TNK1	2.95359	0
	CSK	3.54614	0	CSK	3.83518	1
	MATK	0	0	MATK	0	1
	FER	4.79624	1	FER	1.18376	2
	FES	0.0350044	0	FES	0.0456163	0
	FRK	0.518516	0	FRK	2.09332	0
	SRMS	0	1	SRMS	1.75981	1
	JAK1	0.35393	0	JAK1	3.9698	1
	JAK2	2.30675	0	JAK2	0.906022	0
	JAK3	0.174732	0	JAK3	1.31786	1
	TYK2	0.47183	1	TYK2	4.07097	1
	FGR	0.0433651	0	FGR	0	0
	FYN	3.25026	3	FYN	1.55158	2
	SRC	3.05031	0	SRC	3.79555	2
	YES1	6.34005	0	YES1	3.46641	0
	BLK	0	1	BLK	0	2
	HCK	0	0	HCK	0	0
	LCK	0	1	LCK	0.0578936	1
	LYN	1.82573	3	LYN	2.89492	0
	BMX	0	0	BMX	0.0576732	0
	BTK	0.0321821	0	BTK	0.0508435	0
	ITK	0	1	ITK	0	0
	TEC	1.59612	0	TEC	1.00097	0
	TXK	0	0	TXK	0.262252	0
	SYK	1.64588	1	SYK	3.6763	1
	ZAP70	0	2	ZAP70	0.0235021	0
	ALK	0.26629	25	ALK	0.0164926	19
	LTK	0.0211684	0	LTK	0	0
	AXL	6.5185	0	AXL	2.30728	2
	TYRO3	2.3221	0	TYRO3	2.72449	0
	DDR1	0.409351	0	DDR1	0	2
	DDR2	2.72599	1	DDR2	0.0665885	1
	EGFR	5.69271	2	EGFR	6.51619	17
	ERBB2	3.4911	0	ERBB2	4.08298	1
	ERBB3	1.45421	0	ERBB3	4.09271	0
	ERBB4	0	6	ERBB4	0	7
	EPHA1	1.53085	0	EPHA1	3.31217	0
	EPHA2	5.35841	11	EPHA2	5.50868	21
	EPHA3	0.0878222	2	EPHA3	0	1
	EPHA4	0.0860743	1	EPHA4	2.64865	0
	EPHA5	0.0225355	0	EPHA5	0.0137893	1
	EPHA6	0.0350703	1	EPHA6	0	2
	EPHA7	0.0393324	0	EPHA7	0	0
	EPHA8	0	2	EPHA8	0	0
	EPHB1	0	2	EPHB1	0	1
	EPHB2	2.22828	3	EPHB2	2.78048	2
	EPHB3	0.399382	1	EPHB3	2.90919	0
	EPHB4	0.693542	2	EPHB4	4.64887	0
	EPHB6	3.01672	0	EPHB6	1.53213	0
	FGFR1	0.163257	1	FGFR1	1.37263	1
	FGFR2	1.8752	1	FGFR2	0.387049	0
	FGFR3	1.35274	1	FGFR3	4.11665	1
	FGFR4	0.735626	1	FGFR4	1.13335	0
	IGF1R	2.91391	6	IGF1R	1.88569	1
	INSR	1.63936	3	INSR	0.916831	0
	INSRR	0.0142455	0	INSRR	0	1
	MET	5.24727	2	MET	4.12065	1
	MUSK	0.0557008	2	MUSK	0	0
	CSF1R	0.239173	0	CSF1R	0.804974	1
	FLT3	0.0177893	0	FLT3	0.28325	0
	KIT	0.0133202	1	KIT	0	1
	PDGFRA	0.0077766	1	PDGFRA	0	2
	PDGFRB	1.45951	1	PDGFRB	0.00972629	1
	PTK7	4.05193	2	PTK7	5.24854	1
	RET	0	1	RET	0.0135742	2
	ROR1	0.086008	1	ROR1	3.00729	3
	ROR2	2.25505	6	ROR2	0.108071	2
	ROS1	0.0374147	2	ROS1	0	0
	RYK	4.59893	0	RYK	4.64094	0
	TEK	0	0	TEK	0	0
	NTRK1	0.0142319	1	NTRK1	0	1
	NTRK2	0	3	NTRK2	0	1
	NTRK3	0.00278026	4	NTRK3	0	1
