# Supplementary material for: Mechanistic patterns and clinical implications of oncogenic tyrosine kinase fusions in human cancers
Source: Nat Commun. 2024 Jun 14;15:5110. doi: 10.1038/s41467-024-49499-0 (PMC11178778; doi:10.1038/s41467-024-49499-0)
Supplement: Supplementary file 12 — Supplementary Dataset 8 [file 41467_2024_49499_MOESM12_ESM.xlsx]

## Sheet: Sheet1
	Supplementary Data 8. Detailed information for patient samples
	MRN	Cohort	Age range	Sex	Smoking history	ECOG	ECOG_no	Pack-years	ALKfusion	DNAseq breakpoint	Fusion partner detailed	partner intron/exon	Line of therapy	ALK inhibitor	Date of start	Date of end	Still on treatment	Date of PD/censor	Response	ORR	PFS	PFS_months	OS	OS_months	PFS_censor	OS_censor	Date of death
	734196	OncoPanel	60-69	Female	Never	0-1	1	0	Atypical	intron 16	EML4	Intron 9	Second or subsequent	Alectinib	2016-09-09	2016-12-05	no	2016-12-21	Response	PR	103	3.3863	2290	75.2876	1	1	2022-12-17
	743095	OncoPanel	40-49	Female	Former	0-1	1	15	Atypical	intron 17	COX7A2L	Intron 2	First	Alectinib	2016-09-28	2016-12-28	no	2016-12-28	Response	PR	91	2.99178	447	14.6959	1	1	2017-12-19
	407165	ONCDRDS	60-69	Female	Never	0-1	1	0	Atypical	intron 18	CLTC	Intron 31	First	Lorlatinib	2022-07-02	2023-03-23	Yes beyond PD	2022-08-18	No response	PD	47	1.5452	264	8.67945	1	0	2023-03-23
	723901	ONCDRDS	80-89	Male	Former	0-1	1	25	Atypical	intron 18	CLTC	Intron 31	First	Alectinib	2022-07-19	2023-03-27	Yes	2022-12-07	Response	PR	141	4.63561	247	8.12054	0	0	2023-03-23
	1106507	ONCDRDS	50-59	Female	Never	0-1	0	0	Typical	intron 19	EML4	Intron 13	First	Alectinib	2018-10-05	2021-02-25	No	2021-02-10	Response	PR	859	28.2411	1658	54.5096	1	0	2023-04-20
	897673	ONCDRDS	70-79	Male	Never	0-1	1	0	Typical	intron 19	ALK	Exon 17	First	Alectinib	2016-07-27	2019-05-02	No	2018-12-18	Response	PR	874	28.7342	1516	49.8411	1	1	2020-09-20
	995429	ONCDRDS	60-69	Male	Never	0-1	1	0	Typical	intron 19	ALK	Exon 19	First	Alectinib	2019-12-04		No	2020-12-31	Response	PR	393	12.9205	628	20.6466	1	0	2021-08-23
	453086	ONCDRDS	40-49	Female	Never			0	Typical	intron 19	ARHGAP24	Intron 2	First	Crizotinib	2014-03-27	2015-01-21	No	2015-01-08	Response	PR	287	9.43561	2982	98.0383	1	0	2022-05-26
	627131	ONCDRDS	60-69	Male	Never			0	Typical	intron 19	DCTN1	Intron 26	First	Crizotinib	2014-01-16	2014-10-15	No	2014-09-25	Response	PR	252	8.28493	2766	90.937	1	1	2021-08-13
	749964	ONCDRDS	40-49	Female	Former	0-1	0	9	Typical	intron 19	DNAH6	Intron 4	First	Alectinib	2019-03-14			2021-08-03	Response	PR	873	28.7014	873	28.7014	0	0	2021-08-03
	770335	ONCDRDS	50-59	Female	Never	0-1	0	0	Typical	intron 19	EML4	Intron 13	First	Alectinib	2017-05-02		No	2018-05-15	Response	CR	378	12.4274	1557	51.189	1	1	2021-08-06
	730086		40-49	Female	Never	0-1	1	0	Typical	intron 19	EML4	Intron 2	First	Crizotinib	2016-07-09	2016-11-03	no	2016-11-03	No response	PD	117	3.84657	610	20.0548	1	1	2018-03-11
	663264	Solid Fusion Assay V1	60-69	Male	Never	0-1	0	0	Typical	intron 19	EML4	Intron 7	First	Alectinib	2015-10-16			2018-09-19	Response	PR	1069	35.1452	1130	37.1507	1	1	2018-11-19
	526476	ONCDRDS	40-49	Female	Never	0-1	0	0	Typical	intron 19	EML4	Intron 6	First	Crizotinib	2011-09-15	2018-01-01	No	2020-01-20	Response	PR	3049	100.241	4225	138.904	1	0	2023-04-10
	840620	ONCDRDS	60-69	Female	Never	0-1	0	0	Typical	intron 19	EML4	Intron 13	First	Alectinib	2017-08-09	uk	No	2020-05-15	Response	PR	1010	33.2055	1252	41.1616	1	0	2021-01-12
	938805	ONCDRDS	60-69	Female	Never	0-1	0	0	Typical	intron 19	EML4	Intron 13	First	Alectinib	2020-06-11		No	2021-06-03	Response	PR	357	11.737	475	15.6164	1	1	2021-09-29
	721704	OncoPanel	60-69	Male	Never	0-1	0	0	Typical	intron 19	EML4	Intron 13	First	Alectinib	2016-04-21	Kept alectinib up progression	Yes	2022-02-02	Response	PR	2113	69.4685	2553	83.9342	1	0	2023-04-18
	1021843	ONCDRDS	40-49	Female	Never	0-1	0	0	Typical	intron 19	EML4	Intron 6	First	Alectinib	2021-09-03		No	2022-02-09	Response	PR	159	5.2274	593	19.4959	1	0	2023-04-19
	903292	OncoPanel	50-59	Female	Never	0-1	0	0	Typical	intron 19	EML4	Intron 13	First	Alectinib	2019-11-15		Yes	2022-05-23	Response	PR	920	30.2466	1242	40.8329	1	0	2023-04-10
	992280	ONCDRDS	40-49	Female	Never	0-1	0	0	Typical	intron 19	EML4	Intron 18	First	Alectinib	2021-04-21		No	2022-05-23	Response	PR	397	13.052	704	23.1452	1	0	2023-03-26
	604555	OncoPanel	40-49	Female	Current	0-1	0	7	Typical	intron 19	EML4	Intron 20	First	Alectinib	2018-09-06		Yes	2022-12-27	Response	PR	1573	51.715	1623	53.3589	0	0	2023-02-15
	1025367	ONCDRDS	50-59	Female	Never	0-1	0	0	Typical	intron 19	EML4	Intron 20	First	Alectinib	2022-12-15		Yes	2023-02-09	Response	PR	56	1.8411	118	3.87945	0	0	2023-04-12
	1069228	ONCDRDS	60-69	Female	Never	0-1	0	0	Typical	intron 19	EML4	Intron 18	First	Alectinib	2022-06-29		Yes	2023-03-08	Response	PR	252	8.28493	280	9.20548	0	0	2023-04-05
	954337	OncoPanel	50-59	Male	Never	0-1	0	0	Typical	intron 19	EML4	Intron 16	First	Alectinib	2020-09-25		Yes	2023-03-28	Response	PR	914	30.0493	914	30.0493	0	0	2023-03-28
	1095815	ONCDRDS	70-79	Female	Current	0-1	0	50	Typical	intron 19	EML4	Exon 21	First	Alectinib	2022-11-03		Yes	2023-04-10	Response	PR	158	5.19452	162	5.32603	0	0	2023-04-14
	423149	ONCDRDS	40-49	Female	Never	0-1	0	0	Typical	intron 19	EML4	Intron 13	First	Alectinib	2020-05-12		Yes	2023-04-14	Response	PR	1067	35.0794	1067	35.0794	0	0	2023-04-14
	796977	Solid Fusion Assay V2	50-59	Male	Never	0-1	0	0	Typical	intron 19	EML4	Intron 5	First	Alectinib	2017-10-29	2023-02-09	yes	2023-02-09	Response	PR	1929	63.4192	1929	63.4192	0	0	2023-02-09
	803643	Solid Fusion Assay V2	50-59	Female	Never	0-1	0	0	Typical	intron 19	EML4	Intron 13	First	Alectinib	2017-03-09		yes	2022-04-23	Response	PR	1871	61.5123	2179	71.6383	1	0	2023-02-25
	1008973		60-69	Female	Never	0-1	0	0	Typical	intron 19	EML4	Intron 13	First	Alectinib	2021-07-16	2023-03-30	yes	2023-03-30	Response	PR	622	20.4493	664	21.8301	0	0	2023-05-11
	772685		60-69	Female	Never	0-1	0	0	Typical	intron 19	EML4	Intron 6	First	Alectinib	2017-05-19	2023-05-25	yes	2023-04-25	Response	PR	2167	71.2438	2167	71.2438	0	0	2023-04-25
	616517	ONCDRDS	40-49	Female	Never	0-1	1	0	Typical	intron 19	EML4	Intron 6	First	Alectinib	2015-07-24		No	2016-06-23	Response	PR	335	11.0137	2426	79.7589	1	1	2022-03-15
	555887	ONCDRDS	60-69	Male	Former	0-1	1	50	Typical	intron 19	EML4	Intron 6	First	Crizotinib	2016-06-03	2016-10-08	No	2016-10-03	Response	PR	122	4.01096	1542	50.6959	1	1	2020-08-23
	810326	ONCDRDS	50-59	Male	Never	0-1	1	0	Typical	intron 19	EML4	Intron 13	First	Alectinib	2018-03-19	2018-11-26	No	2018-09-27	Response	PR	192	6.31233	659	21.6657	1	1	2020-01-07
	829795	ONCDRDS	50-59	Female	Former	0-1	1	7	Typical	intron 19	EML4	Intron 6	First	Alectinib	2018-07-16		No	2018-12-17	Response	PR	154	5.06301	408	13.4137	1	1	2019-08-28
	662854	ONCDRDS	50-59	Female	Never	0-1	1	0	Typical	intron 19	EML4	Intron 20	First	Alectinib	2016-11-04		No	2019-06-26	Response	PR	964	31.6931	2302	75.6822	1	0	2023-02-23
	743380	OncoPanel	50-59	Male	Never	0-1	1	0	Typical	intron 19	EML4	Intron 18	First	Alectinib	2016-10-15		No	2020-04-27	Response	PR	1290	42.4109	2393	78.6739	1	0	2023-05-05
	742415	ONCDRDS	60-69	Female	Never	0-1	1	0	Typical	intron 19	EML4	Intron 13	First	Crizotinib	2016-09-07	2/17/2017>[rednisone>followed by alectinib	No	2020-08-17	Response	PR	1440	47.3424	2247	73.8739	1	0	2022-11-02
	902092	OncoPanel	50-59	Female	Never	0-1	1	0	Typical	intron 19	EML4	intron18	First	Alectinib	2019-11-27		No	2020-09-24	Response	PR	302	9.92876	1037	34.0931	1	1	2022-09-29
	899897	ONCDRDS	50-59	Male	Former	0-1	1	4	Typical	intron 19	EML4	Intron 6	First	Alectinib	2019-10-22	2021-03-12	No	2021-03-08	Response	PR	503	16.537	749	24.6246	1	1	2021-11-09
	939896	ONCDRDS	60-69	Female	Never	0-1	1	0	Typical	intron 19	EML4	Intron 20	First	Alectinib	2020-06-16		Yes	2022-10-08	Response	PR	844	27.7479	844	27.7479	0	0	2022-10-08
	426750	ONCDRDS	60-69	Male	Never	0-1	1	0	Typical	intron 19	EML4	Intron 2	First	Alectinib	2021-03-20		No	2022-10-30	Response	PR	589	19.3644	748	24.5918	1	0	2023-04-07
	1057129	ONCDRDS	50-59	Male	Never	0-1	1	0	Typical	intron 19	EML4	Intron 13	First	Alectinib	2022-03-18	2023-01-03	No	2022-12-13	Response	PR	270	8.87671	392	12.8877	1	0	2023-04-14
	1000084	ONCDRDS	50-59	Female	Never	0-1	1	0	Typical	intron 19	EML4	Intron 6	First	Alectinib	2021-06-09		Yes - SBRT and kept Alectinib	2022-12-19	Response	PR	558	18.3452	688	22.6192	1	0	2023-04-28
	855237	ONCDRDS	60-69	Female	Former	0-1	1	7	Typical	intron 19	EML4	Intron 6	First	Alectinib	2019-09-04		Yes	2023-02-09	Response	PR	1254	41.2274	1272	41.8192	0	0	2023-02-27
	1010315	ONCDRDS	60-69	Male	Never	0-1	1	0	Typical	intron 19	EML4	Intron 13	First	Alectinib	2021-08-06		Yes	2023-02-27	Response	PR	570	18.7397	627	20.6137	0	0	2023-04-25
	1059795	ONCDRDS	50-59	Female	Former	0-1	1	0	Typical	intron 19	EML4	Intron 13	First	Alectinib	2022-05-12		Yes	2023-03-10	Response	PR	302	9.92876	340	11.1781	0	0	2023-04-17
	979762	ONCDRDS	50-59	Male	Never	0-1	1	0	Typical	intron 19	EML4	Intron 13	First	Alectinib	2021-02-25		Yes	2023-03-13	Response	PR	746	24.526	777	25.5452	0	0	2023-04-13
	1096046	ONCDRDS	70-79	Male	Never	0-1	1	0	Typical	intron 19	EML4	Intron 13	First	Alectinib	2022-11-03		Yes	2023-04-05	Response	PR	153	5.03014	153	5.03014	0	0	2023-04-05
	689749	ONCDRDS	60-69	Female	Never	0-1	1	0	Typical	intron 19	EML4	Intron 13	First	Alectinib	2023-01-30		Yes	2023-04-06	Response	PR	66	2.16986	73	2.4	0	0	2023-04-13
	1099931	OncoPanel	80-89	Female	Former	0-1	1	2.5	Typical	intron 19	EML4	Intron 19	First	Alectinib	2022-12-22		Yes	2023-04-21	Response	PR	120	3.9452	123	4.04383	0	0	2023-04-24
	720568	OncoPanel	20-29	Female	Never	0-1	1	0	Typical	intron 19	EML4	Intron 13	First	Alectinib	2016-07-28		Yes	2023-03-09	Response	PR	2415	79.3972	2420	79.5616	0	0	2023-03-14
	980975	Foundation	70-79	Male	Never	0-1	1	0	Typical	intron 19	EML4	Intron 13	First	Alectinib	2021-03-16		No	2021-10-25	Response	PR	223	7.3315	642	21.1068	1	1	2022-12-18
	834338		60-69	Male	Never	0-1	1	0	Typical	intron 19	EML4	Intron 6	First	Alectinib	2018-08-07	2022-02-11	no	2022-01-04	Response	PR	1246	40.9644	1529	50.2685	1	1	2022-10-14
	667190		50-59	Female	Former	0-1	1		Typical	intron 19	EML4	Intron 6	First	Alectinib	2016-01-26	2022-11-28	yes	2022-11-28	Response	PR	2498	82.126	2583	84.9205	0	0	2023-02-21
	433147		50-59	Male	Never	0-1	1	0	Typical	intron 19	EML4	Intron 6	First	Alectinib	2018-02-28	2018-12-19	no	2018-12-19	Response	PR	294	9.66575	355	11.6712	1	1	2019-02-18
	659927	OncoPanel	50-59	Female	Never	≥2	2	0	Typical	intron 19	EML4	Intron 13	First	Crizotinib	2014-11-14		No	2015-03-03	Response	PR	109	3.58356	287	9.43561	1	1	2015-08-28
	781847	ONCDRDS	60-69	Male	Former	≥2	2	1	Typical	intron 19	EML4	Intron 6	First	Alectinib	2017-09-05		No	2018-06-15	Response	PR	283	9.30411	784	25.7753	1	0	2019-10-29
	1029603	ONCDRDS	40-49	Female	Never	≥2	2	0	Typical	intron 19	EML4	Intron 13	First	Alectinib	2017-10-14		No	2018-10-15	Response	PR	366	12.0329	1656	54.4438	1	1	2022-04-27
	269709	ONCDRDS	60-69	Male	Never	≥2	2	0	Typical	intron 19	EML4	Intron 6	First	Alectinib	2021-03-26		Yes	2023-03-06	Response	PR	710	23.3425	725	23.8356	0	0	2023-03-21
	573271	ONCDRDS	60-69	Male	Former				Typical	intron 19	EML4	Intron 6	First	Crizotinib	2013-01-15	2016-01-15	No	2014-06-15	Response	PR	516	16.9644	1942	63.8466	1	1	2018-05-11
	614891	OncoPanel	30-39	Female	Former			7	Typical	intron 19	EML4	Intron 13	First	Crizotinib	2013-05-29		No	2017-04-03	Response	PR	1405	46.1918	2315	76.1096	1	0	2019-09-30
	970563	ONCDRDS	30-39	Male	Never			0	Typical	intron 19	EML4	Intron 18	First	Crizotinib	2019-10-15		No	2020-09-15	Response	PR	336	11.0466	702	23.0794	1	0	2021-09-16
	1039170	ONCDRDS	50-59	Male	Current				Typical	intron 19	EML4	Intron 20	First	Alectinib	2021-01-15		No	2021-12-07	Response	PR	326	10.7178	357	11.737	1	0	2022-01-07
	667681	OncoPanel	70-79	Female	Never			0	Typical	intron 19	EML4	Intron 13	First	Crizotinib	2011-07-15		No	2015-02-13	Response	PR	1309	43.0356	2548	83.7698	1	0	2018-07-06
	790486	OncoPanel	60-69	Female	Former			20	Typical	intron 19	EML4	Intron 6	First	Alectinib	2017-09-15		No	2019-05-23	Response	PR	615	20.2192	952	31.2986	1	0	2020-04-24
	648742	OncoPanel	30-39	Male	Former				Typical	intron 19	EML4	Intron 6	First	Crizotinib	2014-07-06		No	2014-11-26	Response	PR	143	4.70137	339	11.1452	1	1	2015-06-10
	658834	OncoPanel	50-59	Female	Never			0	Typical	intron 19	EML4	Intron 20	First	Crizotinib	2014-11-01	2016-02-01		2016-01-21	Response	PR	446	14.663	3100	101.918	1	0	2023-04-28
	704991	ONCDRDS	70-79	Male	Former	0-1	0	20	Typical	intron 19	EML4	Intron 6	Second or subsequent	Alectinib	2019-03-18	2022-06-16	No	2022-04-28	Response	PR	1137	37.3808	1488	48.9205	1	0	2023-04-14
	821028		60-69	Female	Never	0-1	0	0	Typical	intron 19	EML4	Intron 14	Second or subsequent	Lorlatinib	2018-08-09	2023-04-28	yes	2023-04-28	Response	PR	1723	56.6466	1723	56.6466	0	0	2023-04-28
	705276	OncoPanel	60-69	Female	Never	0-1	1	0	Typical	intron 19	EML4	Intron 13	Second or subsequent	Crizotinib	2016-01-15		No	2016-09-01	Response	PR	230	7.56164	1029	33.8301	1	0	2018-11-09
	711471	OncoPanel	50-59	Female	Former	0-1	1	4	Typical	intron 19	EML4	Intron 6	Second or subsequent	Alectinib	2016-06-30		Yes	2021-08-16	Response	PR	1873	61.5781	2489	81.8301	1	0	2023-04-24
	696740	OncoPanel	50-59	Male	Never	0-1	1	0	Typical	intron 19	EML4	Intron 19	Second or subsequent	Crizotinib	2015-10-07			2016-09-27	Response	PR	356	11.7041	1064	34.9808	1	0	2018-09-05
	784327		30-39	Male	Never	0-1	1	0	Typical	intron 19	EML4	Intron 6	Second or subsequent	Alectinib	2017-08-01	2018-02-03	no	2018-01-30	Response	PR	182	5.98356	355	11.6712	1	1	2018-07-22
	808580		50-59	Female	Former	0-1	1	15	Typical	intron 19	EML4	Intron 13	Second or subsequent	Alectinib	2018-07-23	2023-04-12	yes	2023-04-12	Response	PR	1724	56.6794	1724	56.6794	0	0	2023-04-12
	607762	ONCDRDS	60-69	Male	Never	≥2	2	0	Typical	intron 19	EML4	Intron 13	Second or subsequent	Crizotinib	2022-11-05		No (suspend due recurrent lung infeccions)	2023-01-18	Response	PR	74	2.43288	159	5.2274	0	0	2023-04-13
	549013	Solid Fusion Assay V2	40-49	Female	Never			0	Typical	intron 19	EML4	Intron 6	Second or subsequent	Crizotinib	2012-03-15			2013-04-12	Response	PR	393	12.9205	2866	94.2246	1	1	2020-01-19
	604035	OncoPanel	30-39	Male	Former				Typical	intron 19	EML4	Intron 20	Second or subsequent	Crizotinib	2013-03-23	2014-08-08	No	2014-02-15	Response	PR	329	10.8164	3688	121.249	1	0	2023-04-28
	630814	OncoPanel	50-59	Female	Never			0	Typical	intron 19	EML4	Intron 6	Second or subsequent	Crizotinib	2014-05-27		No	2014-11-15	Response	PR	172	5.65479	3215	105.699	1	0	2023-03-16
	520664	OncoPanel	60-69	Female	Never			0	Typical	intron 19	EML4	Intron 13	Second or subsequent	Crizotinib	2011-09-01	Brain met > RT and kept Crizotinib - 5/15/2013	No	2011-12-30	Response	PR	120	3.9452	2526	83.0465	1	1	2018-08-01
	354586	ONCDRDS	70-79	Female	Never			0	Typical	intron 19	EML4	Intron 6	Second or subsequent	Crizotinib	2009-07-15	NA	No	2012-10-15	Response	PR	1188	39.0575	4175	137.26	1	1	2020-12-19
	300665	OncoPanel	50-59	Female	Never			0	Typical	intron 19	EML4	Intron 19	Second or subsequent	Crizotinib	2010-03-15		No	2014-06-15	Response	PR	1553	51.0575	3362	110.531	1	0	2019-05-29
	1037161	ONCDRDS	50-59	Male	Never			0	Typical	intron 19	EML4	Intron 6	Second or subsequent	Alectinib	2017-07-15		No	2019-04-01	Response	PR	625	20.5479	1673	55.0027	1	0	2022-02-12
	778079	ONCDRDS	60-69	Female	Never	0-1	0	0	Typical	intron 19	EML4	Intron 13	First	Alectinib	2022-07-21		Yes	2023-03-01	No response	SD	223	7.3315	238	7.82465	0	0	2023-03-16
	1107316	ONCDRDS	70-79	Female	Never	0-1	0	0	Typical	intron 19	EML4	Intron 6	First	Alectinib	2022-12-05		Yes	2023-03-04	No response	SD	89	2.92603	129	4.24109	0	0	2023-04-13
	683903	OncoPanel	60-69	Female	Never	0-1	1	0	Typical	intron 19	EML4	Intron 6	First	Crizotinib	2015-08-18		No	2015-12-07	No response	SD	111	3.64931	1123	36.9205	1	1	2018-09-14
	959582	ONCDRDS	60-69	Female	Never	0-1	1	0	Typical	intron 19	EML4	Intron 13	First	Alectinib	2020-10-15	2020-12-15	No - held due to toxicity	2023-03-21	No response	SD	887	29.1616	922	30.3123	0	0	2023-04-25
	115775	ONCDRDS	60-69	Male	Never	≥2	2	0	Typical	intron 19	EML4	Intron 6	First	Crizotinib	2014-08-21			2014-12-18	No response	SD	119	3.91233	307	10.0931	1	1	2015-06-24
	887207	ONCDRDS	40-49	Female	Former	≥2	3	10	Typical	intron 19	EML4	Intron 6	First	Alectinib	2020-04-06	2021-03-03	No	2021-04-16	No response	SD	375	12.3288	457	15.0247	1	1	2021-07-07
	739969	ONCDRDS	40-49	Female	Never	0-1	1	0	Typical	intron 19	EML4	Intron 13	Second or subsequent	Alectinib	2017-01-31		No	2017-06-20	No response	SD	140	4.60274	274	9.00822	1	1	2017-11-01
	907361	ONCDRDS	50-59	Male	Current	≥2	2	6	Typical	intron 19	EML4	Intron 13	Second or subsequent	Alectinib	2021-12-10		No	2022-03-24	No response	SD	104	3.41918	166	5.45753	1	1	2022-05-25
	559098	Solid Fusion Assay V1	60-69	Female	Never			0	Typical	intron 19	HIP1	Intron 19	Second or subsequent	Crizotinib	2013-03-15		No	2014-09-17	No response	SD	551	18.1151	924	30.3781	1	1	2015-09-25
	670160		40-49	Female	Never	0-1	0	0	Typical	intron 19	HIP1 and AUTS2	Intron 28 and 4	First	Alectinib	2016-10-12			2018-07-05	Response	PR	631	20.7452	2393	78.6739	1	0	2023-05-02
	965301	ONCDRDS	60-69	Female	Never	0-1	0	0	Typical	intron 19	Intergenic region	intergenic region	First	Alectinib	2020-12-10		Yes	2023-03-07	Response	PR	817	26.8603	865	28.4383	0	0	2023-04-24
	1012748	ONCDRDS	50-59	Male	Current	0-1	1	5	Typical	intron 19	Intergenic region	intergenic region	First	Lorlatinib	2021-08-26		Yes	2023-03-09	Response	PR	560	18.411	608	19.989	0	0	2023-04-26
	679484	OncoPanel	60-69	Male	Former	0-1	0	10	Typical	intron 19	KCNQ3	Intron 1	First	Alectinib	2015-07-15		No	2017-12-15	Response	PR	884	29.063	2475	81.3698	1	1	2022-04-24
	648698	OncoPanel	60-69	Female	Never	0-1	0	0	Typical	intron 19	Partner not mapped		First	Crizotinib	2014-07-09		No	2017-01-20	Response	PR	926	30.4438	1483	48.7561	1	1	2018-07-31
	740837	ONCDRDS	50-59	Female	Never	0-1	1	0	Typical	intron 19	Partner not mapped	Not mapped partner	Second or subsequent	Alectinib	2016-11-15		uk	2017-03-14	Response	PR	119	3.91233	119	3.91233	0	0	2017-03-14
	942128	ONCDRDS	50-59	Male	Never	0-1	0	0	Atypical	exon 20	EML4	Intron 14	First	Alectinib	2020-07-16	2020-09-29	No	2021-03-30	Response	PR	257	8.44931	539	17.7205	1	1	2022-01-06
	896941	ONCDRDS	50-59	Male	Former	0-1	1	8	Atypical	exon 20	PPP1R21	Exon 20	First	Alectinib	2018-06-15	2019-04-15	No	2018-11-15	No response	SD	153	5.03014	589	19.3644	1	1	2020-01-25
	615444	OncoPanel	30-39	Female	Never	0-1	1	0	Atypical	intron 20	EML4	Intron 20	First	Crizotinib	2013-07-24	2013-11-21	No	2013-11-21	No response	SD	120	3.9452	1230	40.4383	1	1	2016-12-05
	636606	ONCDRDS	40-49	Male	Never	0-1	1	0	Atypical	intron 20	EML4	Intron 13	First	Crizotinib	2014-07-15	2015-09-24	No	2015-08-14	No response	SD	395	12.9863	806	26.4986	1	1	2016-09-28
	910749	ONCDRDS	70-79	Female	Never	0-1	1	0	Atypical	exon 20	ERC1	Intron 8	First	Alectinib	2023-03-23		Yes	2023-06-07	Response	PR	76	2.49863	125	4.10959	0	0	2023-07-26
			70-79	Male	Former	0-1	0	50	Atypical	intron 18	EML4	Intron 6	Second or subsequent	Crizotinib	2017-07-13		No	2018-12-11	Response	PR	516	16.9644	624	20.5151	1	1	2019-03-29
	565150	OncoPanel	70-79	Female	Never			0	Typical	intron 19	EML4	Intron 13	First	Crizotinib	2011-11-19			2013-05-16	Response	PR	544	17.8849	1155	37.9726	1	1	2015-01-17
	641632	OncoPanel	60-69	Female	Never	≥2	4	0	Atypical	exon 19	EML4	Intron 13	First	Crizotinib	2014-06-04			2014-07-31	No response	PD	57	1.87397	66	2.16986	1	1	2014-08-09
	665603	OncoPanel	50-59	Male	Former	0-1	1	1	Typical	intron 19	EML4	Intron 6	First	Crizotinib	2015-02-15			2017-01-31	No response	SD	716	23.5397	2818	92.6465	1	0	2022-11-03
	604269	OncoPanel	20-29	Female	Never	0-1	1	0	Typical	intron 19	EML4	intron	First	Ceritinib	2013-03-26			2015-10-09	Response	PR	927	30.4767	2203	72.4274	1	1	2019-04-07
	854624	OncoPanel	50-59	Female	Former	≥2	2	10	Typical	intron 19	EML4	Intron 6	Second or subsequent	Alectinib	2018-12-26			2019-06-04	Response	PR	160	5.26027	171	5.62192	1	1	2019-06-15
