# Supplementary material for: Mechanistic patterns and clinical implications of oncogenic tyrosine kinase fusions in human cancers
Source: Nat Commun. 2024 Jun 14;15:5110. doi: 10.1038/s41467-024-49499-0 (PMC11178778; doi:10.1038/s41467-024-49499-0)
Supplement: Supplementary file 13 — Supplementary Dataset 9 [file 41467_2024_49499_MOESM13_ESM.xlsx]

## Sheet: Cell paper
The primers linked to a barcode need to be 100nM and PAGE-purified when you order from IDT
CRISPRmyc-1F-PE5 Mi6	AATGATACGGCGACCACCGAGATCTACACTCTTTCCCTACACGACGCTCTTCCGATCTAGATACgcgtcactgatagtaggga
CRISPRmyc-1F-PE5 Mi8	AATGATACGGCGACCACCGAGATCTACACTCTTTCCCTACACGACGCTCTTCCGATCTTTGACTTGgcgtcactgatagtaggga
PE5 (constant)	AAT GAT ACG GCG ACC ACC GAG ATC TAC ACT CTT TCC CTA CAC GAC GCT CTT CCG ATC T
PreLox	ACCGCCGCTAATTCCGATCATATTC
PreLox MI-2	CAACCGCCGCTAATTCCGATCATATTC
PreLox MI-4	TGCTACCGCCGCTAATTCCGATCATATTC
PreLox MI-6	AGATACACCGCCGCTAATTCCGATCATATTC
PreLox MI-8	TTGACTTGACCGCCGCTAATTCCGATCATATTC
PreLox-PE5	AAT GAT ACG GCG ACC ACC GAG ATC TAC ACT CTT TCC CTA CAC GAC GCT CTT CCG ATC TACCGCCGCTAATTCCGATCATATTC
AP2-PE7	CAA GCA GAA GAC GGC ATA CGA GAT CGG TCT CGG CAT TCC TGC TGA ACC GCT CTT CCG ATC TAC TAT AGG GCA CGC GTG GT
AP2	ACTATAGGGCACGCGTGGT

## Sheet: Gecko libraries
Primer no	Illumina F (P5 & Illumina seq)	Stagger	Barcode F	Priming site		Concat COMPLETE PRIMER F	full length	length in read
F01	AATGATACGGCGACCACCGAGATCTACACTCTTTCCCTACACGACGCTCTTCCGATCT	t	AAGTAGAG	tcttgtggaaaggacgaaacaccg		AATGATACGGCGACCACCGAGATCTACACTCTTTCCCTACACGACGCTCTTCCGATCTtAAGTAGAGtcttgtggaaaggacgaaacaccg	91	33
F02	AATGATACGGCGACCACCGAGATCTACACTCTTTCCCTACACGACGCTCTTCCGATCT	at	ACACGATC	tcttgtggaaaggacgaaacaccg		AATGATACGGCGACCACCGAGATCTACACTCTTTCCCTACACGACGCTCTTCCGATCTatACACGATCtcttgtggaaaggacgaaacaccg	92	34
F03	AATGATACGGCGACCACCGAGATCTACACTCTTTCCCTACACGACGCTCTTCCGATCT	gat	CGCGCGGT	tcttgtggaaaggacgaaacaccg		AATGATACGGCGACCACCGAGATCTACACTCTTTCCCTACACGACGCTCTTCCGATCTgatCGCGCGGTtcttgtggaaaggacgaaacaccg	93	35
F01	AATGATACGGCGACCACCGAGATCTACACTCTTTCCCTACACGACGCTCTTCCGATCT	t	AAGTAGAG	tcttgtggaaaggacgaaacaccg		AATGATACGGCGACCACCGAGATCTACACTCTTTCCCTACACGACGCTCTTCCGATCTtAAGTAGAGtcttgtggaaaggacgaaacaccg	91	33
F02	AATGATACGGCGACCACCGAGATCTACACTCTTTCCCTACACGACGCTCTTCCGATCT	at	ACACGATC	tcttgtggaaaggacgaaacaccg		AATGATACGGCGACCACCGAGATCTACACTCTTTCCCTACACGACGCTCTTCCGATCTatACACGATCtcttgtggaaaggacgaaacaccg	92	34
F03	AATGATACGGCGACCACCGAGATCTACACTCTTTCCCTACACGACGCTCTTCCGATCT	gat	CGCGCGGT	tcttgtggaaaggacgaaacaccg		AATGATACGGCGACCACCGAGATCTACACTCTTTCCCTACACGACGCTCTTCCGATCTgatCGCGCGGTtcttgtggaaaggacgaaacaccg	93	35
F04	AATGATACGGCGACCACCGAGATCTACACTCTTTCCCTACACGACGCTCTTCCGATCT	cgat	CATGATCG	tcttgtggaaaggacgaaacaccg		AATGATACGGCGACCACCGAGATCTACACTCTTTCCCTACACGACGCTCTTCCGATCTcgatCATGATCGtcttgtggaaaggacgaaacaccg	94	36
F05	AATGATACGGCGACCACCGAGATCTACACTCTTTCCCTACACGACGCTCTTCCGATCT	tcgat	CGTTACCA	tcttgtggaaaggacgaaacaccg		AATGATACGGCGACCACCGAGATCTACACTCTTTCCCTACACGACGCTCTTCCGATCTtcgatCGTTACCAtcttgtggaaaggacgaaacaccg	95	37
F06	AATGATACGGCGACCACCGAGATCTACACTCTTTCCCTACACGACGCTCTTCCGATCT	atcgat	TCCTTGGT	tcttgtggaaaggacgaaacaccg		AATGATACGGCGACCACCGAGATCTACACTCTTTCCCTACACGACGCTCTTCCGATCTatcgatTCCTTGGTtcttgtggaaaggacgaaacaccg	96	38
F07	AATGATACGGCGACCACCGAGATCTACACTCTTTCCCTACACGACGCTCTTCCGATCT	gatcgat	AACGCATT	tcttgtggaaaggacgaaacaccg		AATGATACGGCGACCACCGAGATCTACACTCTTTCCCTACACGACGCTCTTCCGATCTgatcgatAACGCATTtcttgtggaaaggacgaaacaccg	97	39
F08	AATGATACGGCGACCACCGAGATCTACACTCTTTCCCTACACGACGCTCTTCCGATCT	cgatcgat	ACAGGTAT	tcttgtggaaaggacgaaacaccg		AATGATACGGCGACCACCGAGATCTACACTCTTTCCCTACACGACGCTCTTCCGATCTcgatcgatACAGGTATtcttgtggaaaggacgaaacaccg	98	40
F09	AATGATACGGCGACCACCGAGATCTACACTCTTTCCCTACACGACGCTCTTCCGATCT	acgatcgat	AGGTAAGG	tcttgtggaaaggacgaaacaccg		AATGATACGGCGACCACCGAGATCTACACTCTTTCCCTACACGACGCTCTTCCGATCTacgatcgatAGGTAAGGtcttgtggaaaggacgaaacaccg	99	41
F10	AATGATACGGCGACCACCGAGATCTACACTCTTTCCCTACACGACGCTCTTCCGATCT	t	AACAATGG	tcttgtggaaaggacgaaacaccg		AATGATACGGCGACCACCGAGATCTACACTCTTTCCCTACACGACGCTCTTCCGATCTtAACAATGGtcttgtggaaaggacgaaacaccg	91	33
F11	AATGATACGGCGACCACCGAGATCTACACTCTTTCCCTACACGACGCTCTTCCGATCT	at	ACTGTATC	tcttgtggaaaggacgaaacaccg		AATGATACGGCGACCACCGAGATCTACACTCTTTCCCTACACGACGCTCTTCCGATCTatACTGTATCtcttgtggaaaggacgaaacaccg	92	34
F12	AATGATACGGCGACCACCGAGATCTACACTCTTTCCCTACACGACGCTCTTCCGATCT	gat	AGGTCGCA	tcttgtggaaaggacgaaacaccg		AATGATACGGCGACCACCGAGATCTACACTCTTTCCCTACACGACGCTCTTCCGATCTgatAGGTCGCAtcttgtggaaaggacgaaacaccg	93	35

## Sheet: Sheet 1
	Supplementary Data 9. Oligonucleotides used in this study
	sgRNA and PAM sequences
	Target	20nt-sgRNA	PAM
	Human EML4 intron6	GCAAGAAAGTTCCTGCCTAG	AGG
	Human EML4 intron9	AAATAGCATTTGAAACTGGA	AGG
	Human EML4 intron13	CTGATGTTACCACGAGAGGG	AGG
	Human ALK intron17	CAACCTAAAGATCATGTGCG	TGG
	Human ALK intron18	CCACACGGAGGTATCGTGCT	TGG
	Human ALK intron19	GAGCTAGAAGTGACGTCTAG	GGG
	Human RET intron11	AGAGTCCTTCATAAACCCAG	TGG
	Human ROS1 intron33	TCTAGGCTGAGGCAAACACA	GGG
	Human NTRK1 intron11	TGCTGGGGTAGTTTCAGAGG	CGG
	Human CD74 intron5	AGAAACATGCAGGGCCAAAT	AGG
	Human CD74 intron6	GTCCTGAAGTAGAAGGTCAA	AGG
	Oligonucleotides cloned in LentiCRISPR v2 vector
	Name	Sequence (5'->3')
	Human EML4 intron6_Fw	CACCGCAAGAAAGTTCCTGCCTAG
	Human EML4 intron6_Re	AAACCTAGGCAGGAACTTTCTTGC
	Human EML4 intron9_Fw	CACCGAAATAGCATTTGAAACTGGA
	Human EML4 intron9_Re	AAACTCCAGTTTCAAATGCTATTTC
	Human EML4 intron13_Fw	CACCGCTGATGTTACCACGAGAGGG
	Human EML4 intron13_Re	AAACCCCTCTCGTGGTAACATCAGC
	Human ALK intron17_Fw	CACCGCAACCTAAAGATCATGTGCG
	Human ALK intron17_Re	AAACCGCACATGATCTTTAGGTTGC
	Human ALK intron18_Fw	CACCGCCACACGGAGGTATCGTGCT
	Human ALK intron18_Re	AAACAGCACGATACCTCCGTGTGGC
	Human ALK intron19_Fw	CACCGAGCTAGAAGTGACGTCTAG
	Human ALK intron19_Re	AAACCTAGACGTCACTTCTAGCTC
	Human RET intron11_Fw	CACCGAGAGTCCTTCATAAACCCAG
	Human RET intron11_Re	AAACCTGGGTTTATGAAGGACTCTC
	Human ROS1 intron33_Fw	CACCGTCTAGGCTGAGGCAAACACA
	Human ROS1 intron33_Re	AAACTGTGTTTGCCTCAGCCTAGAC
	Human NTRK1 intron11_Fw	CACCGTGCTGGGGTAGTTTCAGAGG
	Human NTRK1 intron11_Re	AAACCCTCTGAAACTACCCCAGCAC
	Human CD74 intron5_Fw	CACCGAGAAACATGCAGGGCCAAAT
	Human CD74 intron5_Re	AAACATTTGGCCCTGCATGTTTCTC
	Human CD74 intron6_Fw	CACCGTCCTGAAGTAGAAGGTCAA
	Human CD74 intron6_Re	AAACTTGACCTTCTACTTCAGGAC
	Primers used for HTGTS for human ALK intron19 sgRNA (bait)
	Name	Sequence (5'->3')
	HaeIII upper linker	GTAATACGACTCACTATAGGGCACGCGTGGTCGACGGCCCGGGCTGGTTAT
	HaeIII lower linker	/5phos/TAACCAGCCC/3InvdT
	1st Round PCR_AP1_Fw	GTAATACGACTCACTATAGGGC
	1st Round PCR_hALK intron19 sgRNA_Re	/5biosg/CCTATCTCTCTGCCTGGAGGG
	2nd Round PCR_AP2_Fw	ACTATAGGGCACGCGTGGT
	2nd Round PCR_hALK intron19 sgRNA_Re	CTGGTTTGGGGAAGAGTGGGGC
	3rd Round PCR_AP2-PE5_Fw	AATGATACGGCGACCACCGAGATCTACACTCTTTCCCTACACGACGCTCTTCCGATCTACTATAGGGCACGCGTGGT
	3rd Round PCR_hALK intron19 sgRNA-PE7 Mi0_Re	CAAGCAGAAGACGGCATACGAGATCGGTCTCGGCATTCCTGCTGAACCGCTCTTCCGATCTCTGGTTTGGGGAAGAGTGGGC
	3rd Round PCR_hALK intron19 sgRNA-PE7 Mi1_Re	CAAGCAGAAGACGGCATACGAGATCGGTCTCGGCATTCCTGCTGAACCGCTCTTCCGATCTTAAGTCTGGTTTGGGGAAGAGTGGGC
	3rd Round PCR_hALK intron19 sgRNA-PE7 Mi3_Re	CAAGCAGAAGACGGCATACGAGATCGGTCTCGGCATTCCTGCTGAACCGCTCTTCCGATCTCAGGCCTGGTTTGGGGAAGAGTGGGC
	3rd Round PCR_hALK intron19 sgRNA-PE7 Mi4_Re	CAAGCAGAAGACGGCATACGAGATCGGTCTCGGCATTCCTGCTGAACCGCTCTTCCGATCTATACACTGGTTTGGGGAAGAGTGGGC
	3rd Round PCR_hALK intron19 sgRNA-PE7 Mi5_Re	CAAGCAGAAGACGGCATACGAGATCGGTCTCGGCATTCCTGCTGAACCGCTCTTCCGATCTTGCTACTGGTTTGGGGAAGAGTGGGC
	3rd Round PCR_hALK intron19 sgRNA-PE7 Mi6_Re	CAAGCAGAAGACGGCATACGAGATCGGTCTCGGCATTCCTGCTGAACCGCTCTTCCGATCTGATCGCTGGTTTGGGGAAGAGTGGGC
	3rd Round PCR_hALK intron19 sgRNA-PE7 Mi7_Re	CAAGCAGAAGACGGCATACGAGATCGGTCTCGGCATTCCTGCTGAACCGCTCTTCCGATCTACGGTGCTGGTTTGGGGAAGAGTGGGC
	3rd Round PCR_hALK intron19 sgRNA-PE7 Mi8_Re	CAAGCAGAAGACGGCATACGAGATCGGTCTCGGCATTCCTGCTGAACCGCTCTTCCGATCTAGATGCTGGTTTGGGGAAGAGTGGGC
	3rd Round PCR_hALK intron19 sgRNA-PE7 Mi9_Re	CAAGCAGAAGACGGCATACGAGATCGGTCTCGGCATTCCTGCTGAACCGCTCTTCCGATCTCGATTGCTGGTTTGGGGAAGAGTGGGC
	3rd Round PCR_hALK intron19 sgRNA-PE7 Mi10_Re	CAAGCAGAAGACGGCATACGAGATCGGTCTCGGCATTCCTGCTGAACCGCTCTTCCGATCTTTGACGCTGGTTTGGGGAAGAGTGGGC
	3rd Round PCR_hALK intron19 sgRNA-PE7 Mi11_Re	CAAGCAGAAGACGGCATACGAGATCGGTCTCGGCATTCCTGCTGAACCGCTCTTCCGATCTACGACTCTGGTTTGGGGAAGAGTGGGC
	3rd Round PCR_hALK intron19 sgRNA-PE7 Mi12_Re	CAAGCAGAAGACGGCATACGAGATCGGTCTCGGCATTCCTGCTGAACCGCTCTTCCGATCTAGGTCGCTGGTTTGGGGAAGAGTGGGC
	Primers used for HTGTS for human EML4 intron6 sgRNA (bait)
	Name	Sequence (5'->3')
	HaeIII upper linker	GTAATACGACTCACTATAGGGCACGCGTGGTCGACGGCCCGGGCTGGTTAT
	HaeIII lower linker	TAACCAGCCC (5’P, 3’inverted dT)
	1st Round PCR_hEML4 intron6_Fw	/5biosg/GGAGAGCAGAGAATTGCTAT
	1st Round PCR_AP1_Re	GTAATACGACTCACTATAGGGC
	2nd Round PCR_hEML intron6 _Fw	CTGATATGGTGACCTGAAGGAAGTG
	2nd Round PCR_AP2_Re	ACTATAGGGCACGCGTGGT
	3rd Round PCR_hEML4CRISPR-PE5 Mi1	AATGATACGGCGACCACCGAGATCTACACTCTTTCCCTACACGACGCTCTTCCGATCTCTGATATGGTGACCTGAAGGAAGTG
	3rd Round PCR_hEML4CRISPR-PE5 Mi2	AATGATACGGCGACCACCGAGATCTACACTCTTTCCCTACACGACGCTCTTCCGATCTCAGCTGATATGGTGACCTGAAGGAAGTG
	3rd Round PCR_hEML4CRISPR-PE5 Mi3	AATGATACGGCGACCACCGAGATCTACACTCTTTCCCTACACGACGCTCTTCCGATCTTCCGATCTGATATGGTGACCTGAAGGAAGTG
	3rd Round PCR_AP2-PE7	CAAGCAGAAGACGGCATACGAGATCGGTCTCGGCATTCCTGCTGAACCGCTCTTCCGATCTACTATAGGGCACGCGTGGT
	Primers used for RT-PCR and quantitative real-time PCR
	Name	Sequence (5'->3')
	Human EML4 Exon2_Fw	GATCGCCTGTCAGCTCTTGAG
	Human EML4 Exon4_Fw	AGCATCACCTTCTCCCCAGC
	Human EML4 Exon8_Fw	GAGGAGAGAACTCAGCGACACT
	Human ALK Exon20_Re	GCCAGCAAAGCAGTAGTTGG
	Human ALK Exon21_Re	GGACACCTGGCCTTCATACA
	Human SQSTM1 Exon3_Fw	GCGTCTGCCCAGACTACGAC
	Human CDC42BPB Exon18_Fw	GATGACCGAAGAGCTCGAGGC
	Human TPM3 Exon5_Fw	GGACCAGAACCTGAAGTGTCTGAG
	Human TRAF2 Exon8_Fw	GTGCAGCAGCTGGAGAGGAG
	Human CCDC6 Exon1_Fw	CATTGTCATCTCGCCGTTCCG
	Human KIF5B Exon15_Fw	GCAACTTTAGCGAGTATAGATGCTGAG
	Human KIA1468 Exon9_Fw	GTCTCCTGCATTCCATCAAGCACTAC
	Human RET Exon12_Re	CTTTCAGCATCTTCACGGCCAC
	Human HLA-DRA_Exon1_Fw	GTGCTGATGAGCGCTCAGGA
	Human HLA-DRA_Exon2_Re	GACCGTCTCCTTCTTTGCCATATCC
	Human HLA-DRB1_Exon1_Fw	CAGTGACACTGATGGTGCTGAGC
	Human HLA-DRB1_Exon2_Re	CGCACGGACTCCTCCTGGTTATAG
	Human HLA-DRB1_Exon4_Fw	GAGCACGGTCTGAATCTGCAC
	Human ROS1 Exon35_Fw	CGAAGACAAAGAGTTGGCTGAGC
	Human ROS1 Exon35_Re	GCTCAGCCAACTCTTTGTCTTCG
	Human ROS1 Exon36_Re	CAGCAAGAGACGCAGAGTCAG
	Human CD74_Exon5_Fw	AATGCTGACCCCCTGAAGGTG
	Human CD74_Exon_Re	GCTGACCTCTTCCTGGCACTTG
	Human ACTB_Fw	AGAGCTACGAGCTGCCTGAC
	Human ACTB_Re	AGCACTGTGTTGGCGTACAG
	Human CD74_Exon4_Fw	CCCATGCAGAATGCCACCAAG
	Primers used for gDNA PCR
	Name	Sequence (5'->3')
	Human EML4_intron6_Fw1	CTGTGTGGAACTTACATTCATGCTCC
	Human EML4_intron6_Fw2	CAGACCCTATCCTAGGCATTCAGAG
	Human EML4_intron9_Fw1	CAGCCTTGGCCTCTTGAGTGAG
	Human ALK_intron19_Re1	CTGTCCTGGGCATGTCTCTG
	Human RET_intron11_Re1	CCCTTGATGTGCCAGCTCTG
	Human RET_intron11_Re2	CATCCGTCACCCCAGGTCTC
	Human ROS1_intron33_Re	GCTACAGAGATCACATGTAGCCTGC
	Human NTRK1_intron11_Re1	CTAGAGAGGAGACACAGCCGC
	Human NTRK1_intron11_Re2	GAGACTGAGAAGCTAGGGAGCG
	Human CD74_intron5_Fw	AATGCTGACCCCCTGAAGGTG
	Human CD74_intron6_Fw	CCAAGAGAGCCTTGGGCGTT
