# Supplementary material for: Mechanistic patterns and clinical implications of oncogenic tyrosine kinase fusions in human cancers
Source: Nat Commun. 2024 Jun 14;15:5110. doi: 10.1038/s41467-024-49499-0 (PMC11178778; doi:10.1038/s41467-024-49499-0)
Supplement: Supplementary file 14 — Source Data [file 41467_2024_49499_MOESM14_ESM.xlsx]

## Sheet: Fig. 1
Fig. 1e
	1st	2nd	3rd	4th
BRAF	88.1	9.4	2.5
ABL1	99.1	0.9
NTRK3	88.1	11.9
NTRK1	90	5	5
ROS1	53.8	20.5	14.1	11.5
RET	99.5	0.5
ALK	99.6	0.4
Fig. 1f
	1st	2nd	3rd	4th	5th
KIAA1549	89.63	8.94	1.42
NUP214	36.36	25	18.18	13.64	6.81
BCR	57.96	36	4.09	1.87
ETV6	88.15	11.85
TPM3	100
CD74	100
KIAF5B	65.57	19.67	4.92	4.92	4.92
CCDC6	99.32	0.68
NPM1	100
EML4	47	35	13.5	4.5

## Sheet: Fig. 2
Fig. 2b											Fig. 2c
Experiment #	PC9	EML4 in6	ALK in19
1	0	0	20
2	0	1	19
3	0	0	18
4	0	2	16
5	0	1	13
6	0	0	18
7	0	2	17
8	0	0	17
9	0	1	15
10	0	2	21
Fig. 2d
Left
Osimertinib (nM)	PC9			Clone #4			Clone #5
0.01	100	100	100	100	100	100	100	100	100
0.03	106.877	95.3617	95.3682	98.9859	103.982	95.2339	103.666	102.4	100
0.1	89.1532	90.0174	90.7072	114.721	112.012	100.703	117.741	111.693	104.782
0.3	87.4737	87.5478	85.6508	95.22	113.944	105.543	114.858	120.07	118.371
1	87.2988	88.8348	82.8493	103.807	118.424	98.79	112.175	106.065	115.01
3	87.0539	86.9913	81.6194	106.768	119.93	117.564	106.728	117.103	114.678
10	69.5241	76.3826	75.7431	104.357	116.377	120.141	107.449	118.892	114.536
33	47.7607	47.3391	52.2719	103.003	109.695	120.765	111.934	99.8691	117.945
100	40.6578	38.1565	36.7953	101.142	116.802	90.6714	104.125	111.431	120.786
300	36.9139	35.3043	34.7113	93.2741	119.737	117.408	103.244	111.737	115.72
1000	30.5432	32.8	28.2715	101.946	115.245	116.302	101.246	111.325	114.772
Middle
Lorlatinib (nM)	PC9			Clone #4			Clone #5
0.01	100	100	100	100	100	100	100	100	100
0.03	100.743	105.403	95.363	97.5039	110.571	93.4004	109.188	109.417	98.1156
0.1	99.9218	104.737	93.0825	95.2808	107.331	94.8893	92.1899	101.676	93.4255
0.3	97.1071	103.257	102.471	103.978	104.334	96.8612	92.4196	94.6927	95.3099
1	94.6834	90.7846	105.397	97.6209	107.209	94.5272	92.8024	96.249	95.1843
3	91.6341	90.8216	102.547	98.2839	107.088	94.0845	100.153	96.2091	94.5561
10	96.9116	92.376	101.976	99.181	109.316	95.7344	101.302	95.0519	98.2412
33	96.7553	90.3775	97.6815	99.376	97.8939	93.0382	106.011	98.0846	97.6549
100	93.276	92.0059	102.129	98.986	97.7724	97.1429	99.3492	100.2	99.7069
300	96.2862	93.9304	93.5766	99.181	104.617	103.26	98.2772	100.798	102.052
1000	101.945	115.218	112.374	103.479	106.203	109.537	96.1914	96.4674	98.6752
Right - combination
Lorlatinib (nM)	PC9			Clone #4			Clone #5
0.01	100	100	100	100	100	100	100	100	100
0.03	108.448	109.066	114.822	99.8128	99.876	99.9589	97.2541	97.7538	96.4754
0.1	105.05	106.846	114.427	94.9457	100.331	94.778	98.8525	98.248	96.4302
0.3	104.959	106.013	110.771	89.5919	100.703	94.9835	103.853	97.2147	94.0804
1	103.214	105.365	114.921	92.1378	97.314	99.5066	94.0984	93.4861	94.2612
3	106.795	105.828	108.992	85.8106	90.124	86.801	77.623	80.0988	82.4672
10	101.194	102.868	106.621	46.8364	52.4793	53.0428	48.8525	55.0764	55.6258
33	98.2553	97.0398	101.976	41.5949	48.1405	50.8224	38.5656	44.7439	47.0402
100	84.3893	93.1545	91.502	35.6046	40.8265	43.1743	36.6803	42.4528	42.2955
300	89.2562	87.234	84.4862	29.8016	33.843	33.5938	32.9098	35.4447	36.4663
1000	68.3924	66.2822	69.7282	22.8261	25.4636	26.7694	28.7162	22.05	24.1256

## Sheet: Fig. 3
Fig. 3b
	ALK in19_mouse #						EML4 in6/ALK in19_mouse #				EML4 in13/ALK in19_mouse #
days	1	2	3	4	5	6	1	2	3	4	1	2	3	4
0	0				0	0	0	0	0	0	0	0	0	0
7	0	0	0	0	0	0	0	0	0	0	0	0	0	0
14	0	0	0	0	0	0	0.4	4	0.5	0.5	0.5	0.5	0.5	0.5
21	0	0	0	0	0	0	32	13.5	13.5	32	4	4	13.5	4
28	0	0	0	0	0	0	62.5	18	40	32	21.4	4	62.5	48
35	0	0	0	0	0	0	172.8	108	62.5	62.5	62.5	7.8	108	56
42	0	0	0	0	0	0	847	320	726	445.5	364.5	171.5	364.5	198
49	0	0	0	0	0	0		486		726	428.7	245	428.7	343
56	0	0	0	0	0	0		700			864	550	936	700
63	0	0	0	0.0625	0.5	0
70	0	0.5	0	1.0985	4	0.6655
77	0	4	0.6875	10.976	10.976	4.6305
84	0	13.5	1.6875	32	32	16.384
91	0.5	32	7.8125	70.304	62.5	48.668
98	7.8125	51.9115	34.4605	210.938	113.49	143.748
105	32	171.5	66.3255	296.352	256	246.519
112	87.808	364.5	150.381	578.812	500	307.062
119	157.216	470.596	219.488	665.5	787.176	402.178
126	256	578.812	307.062			612.521
133	364.5	760.438	364.5			665.5
140	500		500			760.266
147	665		665.5
Fig. 3d					Fig. 3e

## Sheet: Fig. 4
Fig. 4d								Fig. 4f
									PC9-CD74/ROS1	CIITA_CD74/ROS1
								Experiment #1	4	10000
								Experiment #2	5	12500
								Experiment #3	7	11500
								Experiment #4	4	12000
								Experiment #5	6	13000
								Fig. 4i
Fig. 4g
Fig. 4h

## Sheet: Fig. 5
Fig. 5e, f
Before
Chromosome	ChrStart	ChrEnd	Associated gene name	PC9_ALKin19_pMSCV-hA3C_Before.EventCounts	PC9_ALKin19_pMSCV-hA3C_Before.StandBias_Score	PC9_ALKin19_pMSCV-hA3C_Before.StandDistribution	PC9_ALKin19_pMSCV-hA3C_After.EventCounts	PC9_ALKin19_pMSCV-hA3C_After.StandBias_Score	PC9_ALKin19_pMSCV-hA3C_After.StandDistribution
chr1	8860500	8864499	ENO1	9	0.918296	3(+)||(-)6	0	0	0(+)||(-)0
chr1	16124000	16145499	EPHA2	50	0.998846	24(+)||(-)26	0	0	0(+)||(-)0
chr1	28506500	28512499	RCC1;SNHG3;SNORA73A;SNORA73B	20	0.60984	3(+)||(-)17	2	0	0(+)||(-)2
chr1	93751000	93754499	BCAR3	8	0.811278	2(+)||(-)6	0	0	0(+)||(-)0
chr1	94527500	94539499	F3	13	0.961237	5(+)||(-)8	0	0	0(+)||(-)0
chr2	14500	21999	NA	30	0.210842	29(+)||(-)1	0	0	0(+)||(-)0
chr2	10122500	10137999	RRM2	13	0.995727	6(+)||(-)7	0	0	0(+)||(-)0
chr2	10310500	10428999	HPCAL1	201	0.982773	116(+)||(-)85	2	0	0(+)||(-)2
chr2	10447000	10452999	ODC1	7	0.985228	3(+)||(-)4	0	0	0(+)||(-)0
chr2	26455000	26558499	DRC1;OTOF	40	0.992774	18(+)||(-)22	2	0	2(+)||(-)0
chr2	26575000	26584999	C2orf70;CIB4	6	1	3(+)||(-)3	0	0	0(+)||(-)0
chr2	27050000	27055999	AGBL5-AS1;AGBL5	6	1	3(+)||(-)3	0	0	0(+)||(-)0
chr2	27066000	27071499	AGBL5;OST4	6	1	3(+)||(-)3	0	0	0(+)||(-)0
chr2	42271000	42271499	EML4	10	0	0(+)||(-)10	6	0	0(+)||(-)6
chr2	43125000	43132499	NA	5	0.970951	2(+)||(-)3	1	0	1(+)||(-)0
chr2	85539000	85547499	MAT2A;GGCX	14	1	7(+)||(-)7	0	0	0(+)||(-)0
chr2	95046000	95058499	MAL	12	1	6(+)||(-)6	0	0	0(+)||(-)0
chr2	95285500	95286999	PROM2	5	0	5(+)||(-)0	0	0	0(+)||(-)0
chr2	95293000	95298999	KCNIP3	8	0.954434	5(+)||(-)3	0	0	0(+)||(-)0
chr2	112647500	112665999	SLC20A1	39	0.961237	15(+)||(-)24	0	0	0(+)||(-)0
chr2	231451500	231456499	NCL;SNORA75;SNORD20	16	0.896038	5(+)||(-)11	0	0	0(+)||(-)0
chr2	231710500	231714499	PTMA;MIR1244-1;MIR1244-3;MIR1244-2	8	1	4(+)||(-)4	0	0	0(+)||(-)0
chr2	241232500	241242999	HDLBP	16	0.988699	7(+)||(-)9	1	0	0(+)||(-)0
chr3	53222500	53244967	TKT	30	0.970951	12(+)||(-)18	3	0	0(+)||(-)3
chr3	186785000	186791499	EIF4A2;MIR1248;SNORA81;SNORA63;SNORA4;RFC4	10	0.881291	3(+)||(-)7	0	0	0(+)||(-)0
chr4	7772000	7774499	AFAP1-AS1;AFAP1	7	0.985228	3(+)||(-)4	0	0	0(+)||(-)0
chr5	142311000	142322999	SPRY4	16	0.896038	5(+)||(-)11	0	0	0(+)||(-)0
chr5	173314500	173328999	STC2	38	0.981941	22(+)||(-)16	0	0	0(+)||(-)0
chr5	178204500	178212499	HNRNPAB;PHYKPL	10	0.881291	7(+)||(-)3	0	0	0(+)||(-)0
chr5	179824000	179827499	SQSTM1	10	0.468996	1(+)||(-)9	30	0	0(+)||(-)30
chr5	181218000	181222499	NA	6	0.918296	4(+)||(-)2	0	0	0(+)||(-)0
chr5	181233000	181242499	TRIM41;GNB2L1;SNORD96A	11	0.99403	5(+)||(-)6	0	0	0(+)||(-)0
chr6	30721500	30724999	TUBB	11	0.94566	7(+)||(-)4	0	0	0(+)||(-)0
chr6	34244000	34248999	HMGA1;C6orf1	8	0.954434	5(+)||(-)3	0	0	0(+)||(-)0
chr6	47279000	47307999	TNFRSF21	14	0.985228	8(+)||(-)6	0	0	0(+)||(-)0
chr6	73515000	73521999	EEF1A1	30	0.918296	10(+)||(-)20	1	0	1(+)||(-)0
chr6	158761500	158774499	SYTL3;MIR3918;EZR	32	0.974489	13(+)||(-)19	0	0	0(+)||(-)0
chr6	158782000	158806999	EZR	26	0.930586	17(+)||(-)9	0	0	0(+)||(-)0
chr7	5525500	5532499	ACTB	52	0.982859	22(+)||(-)30	2	1	1(+)||(-)1
chr7	26185000	26189499	NFE2L3	12	0.918296	4(+)||(-)8	0	0	0(+)||(-)0
chr7	130874000	130877999	MIR29A;MIR29B1	9	0.918296	3(+)||(-)6	2	1	1(+)||(-)1
chr7	130883500	130900499	NA	20	0.992774	11(+)||(-)9	0	0	0(+)||(-)0
chr7	130904000	130906499	NA	6	1	3(+)||(-)3	0	0	0(+)||(-)0
chr8	29338000	29350999	DUSP4	13	0.619382	11(+)||(-)2	0	0	0(+)||(-)0
chr8	125431000	125438999	TRIB1	26	0.995727	14(+)||(-)12	0	0	0(+)||(-)0
chr8	127737500	127743499	MYC	37	0.999473	18(+)||(-)19	0	0	0(+)||(-)0
chr8	143572500	143582999	MROH6;NAPRT;EEF1D	14	0.940286	9(+)||(-)5	1	0	1(+)||(-)0
chr8	143587500	143596499	EEF1D	12	0.979869	5(+)||(-)7	0	0	0(+)||(-)0
chr8	143600000	143609499	TIGD5;PYCRL	13	0.995727	6(+)||(-)7	0	0	0(+)||(-)0
chr8	143716000	143725499	MAPK15;FAM83H	17	0.873981	5(+)||(-)12	0	0	0(+)||(-)0
chr8	143911000	143938999	PLEC	52	0.990375	29(+)||(-)23	1	0	1(+)||(-)0
chr8	144080500	144087499	EXOSC4;GPAA1	11	0.845351	3(+)||(-)8	0	0	0(+)||(-)0
chr8	144255000	144265499	MROH1;BOP1;MIR7112	27	0.975119	16(+)||(-)11	1	0	0(+)||(-)1
chr8	144314000	144323999	HSF1;DGAT1;MIR6848	16	0.988699	9(+)||(-)7	0	0	0(+)||(-)0
chr8	144355500	144363499	TMEM249;FBXL6;SLC52A2	8	0.811278	2(+)||(-)6	1	0	0(+)||(-)1
chr8	144392000	144397499	ADCK5;CPSF1;MIR939	9	0.764205	2(+)||(-)7	0	0	0(+)||(-)0
chr8	144423500	144429999	VPS28;TONSL	8	0.954434	5(+)||(-)3	0	0	0(+)||(-)0
chr8	144449500	144452499	CYHR1	5	0.970951	2(+)||(-)3	0	0	0(+)||(-)0
chr8	144508500	144517499	MFSD3;RECQL4	21	0.985228	9(+)||(-)12	0	0	0(+)||(-)0
chr8	144521000	144530999	LRRC14;LRRC24;C8orf82;ARHGAP39	12	1	6(+)||(-)6	0	0	0(+)||(-)0
chr8	144534500	144535499	ARHGAP39	4	0	4(+)||(-)0	0	0	0(+)||(-)0
chr8	144788000	144791999	RPL8;MIR6850	10	0.881291	3(+)||(-)7	0	0	0(+)||(-)0
chr9	127445000	127452499	ZNF79;RPL12;SNORA65;LRSAM1	8	0.954434	5(+)||(-)3	0	0	0(+)||(-)0
chr9	134814500	134823999	COL5A1;LOC101448202	12	0.979869	5(+)||(-)7	0	0	0(+)||(-)0
chr9	136720000	136726499	FAM69B;SNHG7;SNORA43	15	0.970951	6(+)||(-)9	0	0	0(+)||(-)0
chr9	136833500	136840999	RABL6	10	0.721928	8(+)||(-)2	0	0	0(+)||(-)0
chr9	136915500	136922499	TRAF2	25	0.63431	4(+)||(-)21	20	0	0(+)||(-)20
chr9	137241000	137247999	TUBB4B;FAM166A	5	0	0(+)||(-)5	0	0	0(+)||(-)0
chr11	719500	728999	EPS8L2	10	0.881291	7(+)||(-)3	0	0	0(+)||(-)0
chr11	798000	804999	SLC25A22;PANO1;PIDD1	6	0	0(+)||(-)6	1	0	0(+)||(-)1
chr11	62850500	62855499	SNHG1;SNORD22;SNORD31;SNORD30;SNORD29;SNORD28;SNORD27;SNORD26	53	0.956155	33(+)||(-)20	0	0	0(+)||(-)0
chr11	64289000	64294499	GPR137;KCNK4	8	0.543564	1(+)||(-)7	1	0	0(+)||(-)1
chr11	65421500	65449999	NEAT1;MIR612	42	0.973668	25(+)||(-)17	0	0	0(+)||(-)0
chr11	65888500	65900999	FIBP;CCDC85B;FOSL1	20	0.970951	12(+)||(-)8	0	0	0(+)||(-)0
chr11	69374500	69381999	NA	9	0.918296	3(+)||(-)6	0	0	0(+)||(-)0
chr11	69643000	69657499	CCND1	29	0.999142	14(+)||(-)15	1	0	1(+)||(-)0
chr11	90049500	90049999	NA	9	0	9(+)||(-)0	1	0	1(+)||(-)0
chr11	123055000	123063499	HSPA8;SNORD14E;SNORD14D;SNORD14C	55	0.929943	36(+)||(-)19	1	0	1(+)||(-)0
chr11	135064000	135073499	NA	16	0.353359	1(+)||(-)14	2	0	0(+)||(-)2
chr12	6534000	6540999	GAPDH;IFFO1	49	0.963336	30(+)||(-)19	0	0	0(+)||(-)0
chr12	52236000	52251999	KRT7	33	0.967295	13(+)||(-)20	1	0	0(+)||(-)1
chr12	52894000	52903999	KRT8	19	0.998001	9(+)||(-)10	0	0	0(+)||(-)0
chr12	52951000	52953999	KRT18	30	0.996792	16(+)||(-)14	0	0	0(+)||(-)0
chr12	54283000	54287499	HNRNPA1	17	0.997503	9(+)||(-)8	0	0	0(+)||(-)0
chr12	104301000	104355499	TXNRD1;EID3	66	0.999338	32(+)||(-)34	1	0	1(+)||(-)0
chr14	23639500	23647499	DHRS2	26	0.982859	11(+)||(-)15	0	0	0(+)||(-)0
chr14	102077500	102087999	HSP90AA1	30	0.987138	13(+)||(-)17	1	0	0(+)||(-)1
chr14	103132000	103137999	TNFAIP2	9	0.991076	5(+)||(-)4	0	0	0(+)||(-)0
chr15	40331000	40335499	C15orf52	8	1	4(+)||(-)4	0	0	0(+)||(-)0
chr15	72196000	72210499	GRAMD2;PKM	27	0.99901	13(+)||(-)14	0	0	0(+)||(-)0
chr15	72220500	72223499	PKM	6	0.650022	5(+)||(-)1	0	0	0(+)||(-)0
chr15	89626500	89633499	TICRR;KIF7	8	1	4(+)||(-)4	0	0	0(+)||(-)0
chr16	625000	629999	RAB40C	6	1	3(+)||(-)3	1	0	1(+)||(-)0
chr16	633500	636499	WFIKKN1;C16orf13	4	0	0(+)||(-)4	0	0	0(+)||(-)0
chr16	669500	687999	RHOT2;RHBDL1;STUB1;JMJD8;WDR24	16	0.988699	7(+)||(-)9	0	0	0(+)||(-)0
chr16	1959000	1962499	NDUFB10;RPS2;SNORA10	21	0.985228	12(+)||(-)9	0	0	0(+)||(-)0
chr16	2147500	2155999	RAB26;SNORD60;TRAF7	26	0.961237	10(+)||(-)16	0	0	0(+)||(-)0
chr16	2968500	2974499	PAQR4;PKMYT1	9	0.991076	4(+)||(-)5	0	0	0(+)||(-)0
chr16	88803000	88808999	CDT1	11	0.94566	7(+)||(-)4	0	0	0(+)||(-)0
chr16	89315500	89336999	ANKRD11;LOC100287036	15	0.56651	2(+)||(-)13	0	0	0(+)||(-)0
chr16	89561000	89566499	RPL13;SNORD68	32	0.928362	21(+)||(-)11	0	0	0(+)||(-)0
chr17	4532500	4544999	SPNS2;MYBBP1A	24	0.979869	14(+)||(-)10	0	0	0(+)||(-)0
chr17	19737500	19743999	ALDH3A1	8	1	4(+)||(-)4	0	0	0(+)||(-)0
chr17	40474000	40489999	TNS4	18	0.991076	10(+)||(-)8	0	0	0(+)||(-)0
chr17	45391500	45396999	ARHGAP27	6	0.918296	4(+)||(-)2	0	0	0(+)||(-)0
chr17	50088000	50091999	ITGA3	8	1	4(+)||(-)4	0	0	0(+)||(-)0
chr17	59693500	59693999	CLTC	12	0	0(+)||(-)12	14	0	0(+)||(-)14
chr17	59839000	59848499	VMP1;MIR21	40	0.992774	18(+)||(-)22	2	0	2(+)||(-)0
chr17	81509000	81512499	ACTG1	60	0.992774	27(+)||(-)33	0	0	0(+)||(-)0
chr17	82077500	82098999	FASN	26	0.995727	14(+)||(-)12	0	0	0(+)||(-)0
chr17	82240500	82249999	CSNK1D	15	0.996792	7(+)||(-)8	0	0	0(+)||(-)0
chr18	58369000	58391499	NEDD4L	22	0.976021	9(+)||(-)13	2	0	2(+)||(-)0
chr19	1104000	1113999	GPX4;SBNO2	17	0.997503	8(+)||(-)9	1	0	0(+)||(-)1
chr19	3975500	3983499	EEF2;SNORD37	14	0.940286	9(+)||(-)5	0	0	0(+)||(-)0
chr19	5691500	5693499	RPL36;LONP1	8	0.954434	3(+)||(-)5	0	0	0(+)||(-)0
chr19	5696000	5699499	LONP1	9	0.991076	5(+)||(-)4	0	0	0(+)||(-)0
chr19	10114000	10116499	PPAN-P2RY11;P2RY11;EIF3G	8	0.543564	7(+)||(-)1	0	0	0(+)||(-)0
chr19	11127500	11134999	LDLR	11	0.845351	8(+)||(-)3	0	0	0(+)||(-)0
chr19	14514000	14515999	DNAJB1	10	0.970951	4(+)||(-)6	0	0	0(+)||(-)0
chr19	15289500	15299999	NA	9	0.991076	4(+)||(-)5	0	0	0(+)||(-)0
chr19	16517000	16520999	C19orf44;CHERP	7	0.985228	4(+)||(-)3	0	0	0(+)||(-)0
chr19	17861500	17865999	RPL18A;SNORA68	11	0.94566	7(+)||(-)4	0	0	0(+)||(-)0
chr19	38696500	38734999	ACTN4;CAPN12	58	0.929364	20(+)||(-)38	2	0	0(+)||(-)2
chr19	48962500	48967999	FTL	14	0.940286	9(+)||(-)5	0	0	0(+)||(-)0
chr19	49487500	49493499	RPL13A;SNORD32A;SNORD33;SNORD34;SNORD35A	39	0.918296	26(+)||(-)13	0	0	0(+)||(-)0
chr19	49854000	49862499	PTOV1;MIR4749;PTOV1-AS2;PNKP	14	1	7(+)||(-)7	0	0	0(+)||(-)0
chr20	2653000	2659499	NOP56;SNORD110;SNORA51;SNORD86;SNORD56;SNORD57;IDH3B	14	0.591673	12(+)||(-)2	0	0	0(+)||(-)0
chr20	26208000	26209499	MIR663AHG;MIR663A	11	0.845351	8(+)||(-)3	0	0	0(+)||(-)0
chr20	49277500	49281499	ZNFX1;ZFAS1;SNORD12C;SNORD12B;SNORD12	10	0.881291	7(+)||(-)3	0	0	0(+)||(-)0
chr20	49287500	49292499	ZFAS1	39	0.961237	15(+)||(-)24	0	0	0(+)||(-)0
chr20	62295500	62297499	OSBPL2	4	0.811278	1(+)||(-)3	1	0	0(+)||(-)1
chr20	62300000	62315999	ADRM1;LAMA5	13	0.995727	7(+)||(-)6	0	0	0(+)||(-)0
chr20	62664000	62674499	SLCO4A1;SLCO4A1-AS1	15	0.836641	4(+)||(-)11	0	0	0(+)||(-)0
chr20	63689500	63701499	RTEL1;RTEL1-TNFRSF6B;TNFRSF6B;ARFRP1	14	0.985228	6(+)||(-)8	1	0	0(+)||(-)1
chr20	63856500	63861499	ABHD16B	8	0.954434	3(+)||(-)5	0	0	0(+)||(-)0
chr21	8209000	8213999	LOC100507412;RNA18S5;RNA5-8S5;RNA28S5	7	0.985228	4(+)||(-)3	0	0	0(+)||(-)0
chr21	8219000	8224499	LOC100507412;RNA28S5	21	0.918296	7(+)||(-)14	0	0	0(+)||(-)0
chr21	8235500	8239999	RNA28S5	7	0.863121	5(+)||(-)2	0	0	0(+)||(-)0
chr21	8250500	8253499	RNA28S5;MIR663A	5	0	0(+)||(-)5	0	0	0(+)||(-)0
chr21	8390500	8396499	RNA28S5	7	0.863121	2(+)||(-)5	0	0	0(+)||(-)0
chr21	8402000	8404999	RNA28S5	11	0.99403	6(+)||(-)5	0	0	0(+)||(-)0
chr21	8435000	8436999	RNA45S5	7	0.863121	2(+)||(-)5	0	0	0(+)||(-)0
chr21	8440000	8441499	RNA45S5	10	0	0(+)||(-)10	0	0	0(+)||(-)0
chr21	8446000	8447499	RNA45S5	7	0.863121	5(+)||(-)2	0	0	0(+)||(-)0
chr21	34791500	34803999	RUNX1	11	0.99403	5(+)||(-)6	0	0	0(+)||(-)0
chr21	41740000	41752499	RIPK4;MIR6814	20	0.934068	7(+)||(-)13	0	0	0(+)||(-)0
chr21	41759000	41763999	RIPK4	8	0.954434	3(+)||(-)5	0	0	0(+)||(-)0
chr22	37566500	37571999	CDC42EP1;LGALS2	11	0.94566	4(+)||(-)7	0	0	0(+)||(-)0
chr22	37803000	37809499	MIR5096;H1F0;GCAT	10	0.970951	4(+)||(-)6	0	0	0(+)||(-)0
chr22	37820500	37823999	MIR5096;GALR3	4	0.811278	1(+)||(-)3	0	0	0(+)||(-)0
chr22	39310500	39319499	RPL3;SNORD83B;SNORD83A;RNU86;SNORD43	120	0.999198	62(+)||(-)58	1	0	1(+)||(-)0
chr22	41527500	41530999	ACO2;POLR3H	8	0.811278	2(+)||(-)6	0	0	0(+)||(-)0
chrX	154399500	154403499	RPL10;SNORA70;DNASE1L1	30	0.987138	13(+)||(-)17	1	0	0(+)||(-)0
chrX	154526000	154535499	G6PD	21	0.863121	6(+)||(-)15	1	0	0(+)||(-)1
After
Chromosome	ChrStart	ChrEnd	Associated gene name	PC9_ALKin19_pMSCV-hA3C_Before.EventCounts	PC9_ALKin19_pMSCV-hA3C_Before.StandBias_Score	PC9_ALKin19_pMSCV-hA3C_Before.StandDistribution	PC9_ALKin19_pMSCV-hA3C_After.EventCounts	PC9_ALKin19_pMSCV-hA3C_After.StandBias_Score	PC9_ALKin19_pMSCV-hA3C_After.StandDistribution
chr1	214639500	214639999	CENPF	0	0	0(+)||(-)0	5	0	0(+)||(-)5
chr2	36908500	36908999	STRN	2	0	2(+)||(-)0	9	0	9(+)||(-)0
chr2	42267500	42298999	EML4	14	0.371232	1(+)||(-)13	30	0	0(+)||(-)30
chr2	215327500	215330499	ATIC	2	0	0(+)||(-)2	11	0	0(+)||(-)11
chr5	179823000	179829499	SQSTM1	10	0.468996	1(+)||(-)9	34	0.191433	1(+)||(-)33
chr7	102098000	102098499	CUX1	2	0	0(+)||(-)2	5	0	0(+)||(-)5
chr7	138573500	138574499	TRIM24	4	0	0(+)||(-)4	15	0	0(+)||(-)15
chr9	136921500	136923499	TRAF2	19	0	0(+)||(-)19	23	0	0(+)||(-)23
chr11	62567000	62567499	EEF1G;MIR6747	2	0	2(+)||(-)0	6	0	6(+)||(-)0
chr11	108164000	108164999	NPAT	4	0	4(+)||(-)0	13	0	13(+)||(-)0
chr11	111287500	111287999	COLCA2	3	0	0(+)||(-)3	5	0	0(+)||(-)5
chr15	63068000	63068499	TPM1	2	0	0(+)||(-)2	9	0	0(+)||(-)9
chr16	70376000	70376499	ST3GAL2	3	0.918296	2(+)||(-)1	5	0	5(+)||(-)0
chr17	20255000	20255499	SPECC1	4	0	0(+)||(-)4	15	0	0(+)||(-)15
chr17	59693500	59693999	CLTC	12	0	0(+)||(-)12	14	0	0(+)||(-)14
chr22	37765500	37766499	MIR5096;TRIOBP	2	0	0(+)||(-)2	5	0	0(+)||(-)5
Fig. 5i
Before
Chromosome	ChrStart	ChrEnd	AssociatedGene	Junction number	StandBias_Score
chr1	8860500	8864499	ENO1	9	0.918296
chr1	16124000	16145499	EPHA2	50	0.998846
chr1	28506500	28512499	RCC1;SNHG3;SNORA73A;SNORA73B	20	0.60984
chr1	93751000	93754499	BCAR3	8	0.811278
chr1	94527500	94539499	F3	13	0.961237
chr2	14500	21999	NA	30	0.210842
chr2	10122500	10137999	RRM2	13	0.995727
chr2	10310500	10428999	HPCAL1	201	0.982773
chr2	10447000	10452999	ODC1	7	0.985228
chr2	26455000	26558499	DRC1;OTOF	40	0.992774
chr2	26575000	26584999	C2orf70;CIB4	6	1
chr2	27050000	27055999	AGBL5-AS1;AGBL5	6	1
chr2	27066000	27071499	AGBL5;OST4	6	1
chr2	42271000	42271499	EML4	10	0
chr2	43125000	43132499	NA	5	0.970951
chr2	85539000	85547499	MAT2A;GGCX	14	1
chr2	95046000	95058499	MAL	12	1
chr2	95285500	95286999	PROM2	5	0
chr2	95293000	95298999	KCNIP3	8	0.954434
chr2	112647500	112665999	SLC20A1	39	0.961237
chr2	231451500	231456499	NCL;SNORA75;SNORD20	16	0.896038
chr2	231710500	231714499	PTMA;MIR1244-1;MIR1244-3;MIR1244-2	8	1
chr2	241232500	241242999	HDLBP	16	0.988699
chr3	53222500	53244967	TKT	30	0.970951
chr3	186785000	186791499	EIF4A2;MIR1248;SNORA81;SNORA63;SNORA4;RFC4	10	0.881291
chr4	7772000	7774499	AFAP1-AS1;AFAP1	7	0.985228
chr5	142311000	142322999	SPRY4	16	0.896038
chr5	173314500	173328999	STC2	38	0.981941
chr5	178204500	178212499	HNRNPAB;PHYKPL	10	0.881291
chr5	179824000	179827499	SQSTM1	10	0.468996
chr5	181218000	181222499	NA	6	0.918296
chr5	181233000	181242499	TRIM41;GNB2L1;SNORD96A	11	0.99403
chr6	30721500	30724999	TUBB	11	0.94566
chr6	34244000	34248999	HMGA1;C6orf1	8	0.954434
chr6	47279000	47307999	TNFRSF21	14	0.985228
chr6	73515000	73521999	EEF1A1	30	0.918296
chr6	158761500	158774499	SYTL3;MIR3918;EZR	32	0.974489
chr6	158782000	158806999	EZR	26	0.930586
chr7	5525500	5532499	ACTB	52	0.982859
chr7	26185000	26189499	NFE2L3	12	0.918296
chr7	130874000	130877999	MIR29A;MIR29B1	9	0.918296
chr7	130883500	130900499	NA	20	0.992774
chr7	130904000	130906499	NA	6	1
chr8	29338000	29350999	DUSP4	13	0.619382
chr8	125431000	125438999	TRIB1	26	0.995727
chr8	127737500	127743499	MYC	37	0.999473
chr8	143572500	143582999	MROH6;NAPRT;EEF1D	14	0.940286
chr8	143587500	143596499	EEF1D	12	0.979869
chr8	143600000	143609499	TIGD5;PYCRL	13	0.995727
chr8	143716000	143725499	MAPK15;FAM83H	17	0.873981
chr8	143911000	143938999	PLEC	52	0.990375
chr8	144080500	144087499	EXOSC4;GPAA1	11	0.845351
chr8	144255000	144265499	MROH1;BOP1;MIR7112	27	0.975119
chr8	144314000	144323999	HSF1;DGAT1;MIR6848	16	0.988699
chr8	144355500	144363499	TMEM249;FBXL6;SLC52A2	8	0.811278
chr8	144392000	144397499	ADCK5;CPSF1;MIR939	9	0.764205
chr8	144423500	144429999	VPS28;TONSL	8	0.954434
chr8	144449500	144452499	CYHR1	5	0.970951
chr8	144508500	144517499	MFSD3;RECQL4	21	0.985228
chr8	144521000	144530999	LRRC14;LRRC24;C8orf82;ARHGAP39	12	1
chr8	144534500	144535499	ARHGAP39	4	0
chr8	144788000	144791999	RPL8;MIR6850	10	0.881291
chr9	127445000	127452499	ZNF79;RPL12;SNORA65;LRSAM1	8	0.954434
chr9	134814500	134823999	COL5A1;LOC101448202	12	0.979869
chr9	136720000	136726499	FAM69B;SNHG7;SNORA43	15	0.970951
chr9	136833500	136840999	RABL6	10	0.721928
chr9	136915500	136922499	TRAF2	25	0.63431
chr9	137241000	137247999	TUBB4B;FAM166A	5	0
chr11	719500	728999	EPS8L2	10	0.881291
chr11	798000	804999	SLC25A22;PANO1;PIDD1	6	0
chr11	62850500	62855499	SNHG1;SNORD22;SNORD31;SNORD30;SNORD29;SNORD28;SNORD27;SNORD26	53	0.956155
chr11	64289000	64294499	GPR137;KCNK4	8	0.543564
chr11	65421500	65449999	NEAT1;MIR612	42	0.973668
chr11	65888500	65900999	FIBP;CCDC85B;FOSL1	20	0.970951
chr11	69374500	69381999	NA	9	0.918296
chr11	69643000	69657499	CCND1	29	0.999142
chr11	90049500	90049999	NA	9	0
chr11	123055000	123063499	HSPA8;SNORD14E;SNORD14D;SNORD14C	55	0.929943
chr11	135064000	135073499	NA	16	0.353359
chr12	6534000	6540999	GAPDH;IFFO1	49	0.963336
chr12	52236000	52251999	KRT7	33	0.967295
chr12	52894000	52903999	KRT8	19	0.998001
chr12	52951000	52953999	KRT18	30	0.996792
chr12	54283000	54287499	HNRNPA1	17	0.997503
chr12	104301000	104355499	TXNRD1;EID3	66	0.999338
chr14	23639500	23647499	DHRS2	26	0.982859
chr14	102077500	102087999	HSP90AA1	30	0.987138
chr14	103132000	103137999	TNFAIP2	9	0.991076
chr15	40331000	40335499	C15orf52	8	1
chr15	72196000	72210499	GRAMD2;PKM	27	0.99901
chr15	72220500	72223499	PKM	6	0.650022
chr15	89626500	89633499	TICRR;KIF7	8	1
chr16	625000	629999	RAB40C	6	1
chr16	633500	636499	WFIKKN1;C16orf13	4	0
chr16	669500	687999	RHOT2;RHBDL1;STUB1;JMJD8;WDR24	16	0.988699
chr16	1959000	1962499	NDUFB10;RPS2;SNORA10	21	0.985228
chr16	2147500	2155999	RAB26;SNORD60;TRAF7	26	0.961237
chr16	2968500	2974499	PAQR4;PKMYT1	9	0.991076
chr16	88803000	88808999	CDT1	11	0.94566
chr16	89315500	89336999	ANKRD11;LOC100287036	15	0.56651
chr16	89561000	89566499	RPL13;SNORD68	32	0.928362
chr17	4532500	4544999	SPNS2;MYBBP1A	24	0.979869
chr17	19737500	19743999	ALDH3A1	8	1
chr17	40474000	40489999	TNS4	18	0.991076
chr17	45391500	45396999	ARHGAP27	6	0.918296
chr17	50088000	50091999	ITGA3	8	1
chr17	59693500	59693999	CLTC	12	0
chr17	59839000	59848499	VMP1;MIR21	40	0.992774
chr17	81509000	81512499	ACTG1	60	0.992774
chr17	82077500	82098999	FASN	26	0.995727
chr17	82240500	82249999	CSNK1D	15	0.996792
chr18	58369000	58391499	NEDD4L	22	0.976021
chr19	1104000	1113999	GPX4;SBNO2	17	0.997503
chr19	3975500	3983499	EEF2;SNORD37	14	0.940286
chr19	5691500	5693499	RPL36;LONP1	8	0.954434
chr19	5696000	5699499	LONP1	9	0.991076
chr19	10114000	10116499	PPAN-P2RY11;P2RY11;EIF3G	8	0.543564
chr19	11127500	11134999	LDLR	11	0.845351
chr19	14514000	14515999	DNAJB1	10	0.970951
chr19	15289500	15299999	NA	9	0.991076
chr19	16517000	16520999	C19orf44;CHERP	7	0.985228
chr19	17861500	17865999	RPL18A;SNORA68	11	0.94566
chr19	38696500	38734999	ACTN4;CAPN12	58	0.929364
chr19	48962500	48967999	FTL	14	0.940286
chr19	49487500	49493499	RPL13A;SNORD32A;SNORD33;SNORD34;SNORD35A	39	0.918296
chr19	49854000	49862499	PTOV1;MIR4749;PTOV1-AS2;PNKP	14	1
chr20	2653000	2659499	NOP56;SNORD110;SNORA51;SNORD86;SNORD56;SNORD57;IDH3B	14	0.591673
chr20	26208000	26209499	MIR663AHG;MIR663A	11	0.845351
chr20	49277500	49281499	ZNFX1;ZFAS1;SNORD12C;SNORD12B;SNORD12	10	0.881291
chr20	49287500	49292499	ZFAS1	39	0.961237
chr20	62295500	62297499	OSBPL2	4	0.811278
chr20	62300000	62315999	ADRM1;LAMA5	13	0.995727
chr20	62664000	62674499	SLCO4A1;SLCO4A1-AS1	15	0.836641
chr20	63689500	63701499	RTEL1;RTEL1-TNFRSF6B;TNFRSF6B;ARFRP1	14	0.985228
chr20	63856500	63861499	ABHD16B	8	0.954434
chr21	8209000	8213999	LOC100507412;RNA18S5;RNA5-8S5;RNA28S5	7	0.985228
chr21	8219000	8224499	LOC100507412;RNA28S5	21	0.918296
chr21	8235500	8239999	RNA28S5	7	0.863121
chr21	8250500	8253499	RNA28S5;MIR663A	5	0
chr21	8390500	8396499	RNA28S5	7	0.863121
chr21	8402000	8404999	RNA28S5	11	0.99403
chr21	8435000	8436999	RNA45S5	7	0.863121
chr21	8440000	8441499	RNA45S5	10	0
chr21	8446000	8447499	RNA45S5	7	0.863121
chr21	34791500	34803999	RUNX1	11	0.99403
chr21	41740000	41752499	RIPK4;MIR6814	20	0.934068
chr21	41759000	41763999	RIPK4	8	0.954434
chr22	37566500	37571999	CDC42EP1;LGALS2	11	0.94566
chr22	37803000	37809499	MIR5096;H1F0;GCAT	10	0.970951
chr22	37820500	37823999	MIR5096;GALR3	4	0.811278
chr22	39310500	39319499	RPL3;SNORD83B;SNORD83A;RNU86;SNORD43	120	0.999198
chr22	41527500	41530999	ACO2;POLR3H	8	0.811278
chrX	154399500	154403499	RPL10;SNORA70;DNASE1L1	30	0.987138
chrX	154526000	154535499	G6PD	21	0.863121
After
Chromosome	ChrStart	ChrEnd	AssociatedGene	Junction number	StandBias_Score
chr1	214639500	214639999	CENPF	5	0
chr2	36908500	36908999	STRN	9	0
chr2	42267500	42298999	EML4	30	0
chr2	215327500	215330499	ATIC	11	0
chr5	179823000	179829499	SQSTM1	34	0.191433
chr7	102098000	102098499	CUX1	5	0
chr7	138573500	138574499	TRIM24	15	0
chr9	136921500	136923499	TRAF2	23	0
chr11	62567000	62567499	EEF1G;MIR6747	6	0
chr11	108164000	108164999	NPAT	13	0
chr11	111287500	111287999	COLCA2	5	0
chr15	63068000	63068499	TPM1	9	0
chr16	70376000	70376499	ST3GAL2	5	0
chr17	20255000	20255499	SPECC1	15	0
chr17	59693500	59693999	CLTC	14	0
chr22	37765500	37766499	MIR5096;TRIOBP	5	0

## Sheet: Fig. 6
Fig. 6b						Fig. 6f
	1	2				Combo treatment - 100 nM Osimertinib + Crizotinib
ABL1	6.9	93.1				Crizotinib (nM)	PC9			E6R34			CIITA			C6R34
NTRK3	11.85	88.15				0.01	100	100	100	100	100	100	100	100	100	100	100	100
NTRK1	100					0.03	102.736	105.484	105.83	101.151	99.6264	94.4376	104.444	99.3924	102.537	92.4341	83.8843	90.9471
ALK	100					0.1	126.038	124.626	114.13	107.8	99.6264	99.8764	102.564	107.812	105.512	95.2875	83.2081	87.1814
						0.3	129.483	123.529	111.561	104.092	105.978	104.203	108.974	107.899	118.285	90.2724	80.0902	86.9532
Fig. 6c						1	129.179	127.119	108.202	99.7442	111.208	110.878	112.906	108.854	113.298	87.0298	79.414	86.5728
	EML4/ALK	EML4/RET	EML4/ROS1	EML4/NTRK1		3	132.422	116.451	117.984	102.558	95.6413	103.832	108.803	108.333	110.061	85.3005	78.8881	84.2145
Experiment 1	276000	34000	0	4000		10	130.598	112.163	112.846	100.256	100.623	104.079	92.7351	107.899	106.212	83.182	73.6664	83.682
Experiment 2	252000	36000	0	4400		33	131.206	114.656	102.075	95.1407	98.5056	102.596	99.6581	105.469	102.275	84.3061	74.4553	79.574
Experiment 3	264000	38000	1	6000		100	121.885	98.9033	98.913	95.1407	89.2902	97.6514	105.299	101.302	99.2126	64.5914	57.701	62.7615
						300	101.925	100.199	91.6008	86.9565	83.0635	82.6947	88.8889	85.5035	90.9011	50.454	44.7784	47.0521
Fig. 6d						1000	95.6434	88.5344	90.2174	70.844	70.9838	70.7046	71.282	77.3438	71.3036	38.2188	34.4478	34.1575
	CD74/ALK	CD74/RET	CD74/ROS1	CD74/NTRK1
Experiment 1	1	2	14400	1
Experiment 2	1	2	9600	1
Experiment 3	1	2	12000	1
Fig. 6e

## Sheet: Fig. 7
Fig. 7a							Fig. 7e
	E6	E6A18	E6A19	E6A20			Combo treatment - 100 nM Osimertinib + lorlatinib
Experiment 1	0	21600	21600	252000			Lorlatinib (nM)	PC9			E6A18			E6A19			E6A20
Experiment 2	0	16800	26400	271200			0.01	100	100	100	100	100	100	100	100	100	100	100	100
Experiment 3	0	21600	31200	234000			0.03	115.043	90.8759	100.419	102.983	106.522	108.522	93.9597	87.2514	95.5511	97.0689	100.455	94.7635
							0.1	112.751	92.8224	108.24	113.352	107.826	103.462	104.219	94.7559	106.471	88.8618	88.9395	75.5912
Fig. 7b							0.3	100.86	86.3747	111.592	110.511	107.971	104.794	94.8226	92.2242	103.033	82.853	80.2913	72.3395
							1	113.18	95.1338	108.659	104.261	101.304	89.3475	101.438	84.2676	101.921	69.3698	66.8639	61.402
							3	108.309	91.8491	111.034	102.415	118.406	111.052	96.6443	87.7939	103.033	56.5217	57.3054	52.7449
							10	102.579	85.0365	96.9274	115.767	100	97.47	95.1103	87.7034	105.966	48.2657	48.4752	47.4662
							33	101.289	80.0487	94.4134	104.546	91.4493	94.5406	94.8226	84.9005	100.202	43.9179	45.7442	45.5659
							100	88.2522	78.7105	89.3855	98.7216	91.1594	88.8149	90.5082	78.7523	94.2366	38.935	42.558	40.2449
							300	82.9513	75.7908	82.4022	94.3182	88.5507	81.0919	71.908	74.8644	84.1254	38.1045	37.4602	37.3311
							1000	80.2292	65.2068	77.514	81.8182	75.7971	76.8309	64.6213	62.387	68.0485	32.1934	36.5498	32.3057
Fig. 7c
Fig. 7d

## Sheet: Supplementary Fig. 2
Supplementary Fig. 2d
	PC9	E6A20	E13A20
Experiment 1	0	251354	229018
Experiment 2	0	275022	227018
Experiment 3	0	282523	220018
Experiment 4	0	265521	241519
Experiment 5	0	274522	240519
Experiment 6	0	252520	234019
Supplementary Fig. 2e
Supplementary Fig. 2f
Supplementary Fig. 2g				Supplementary Fig. 2h

## Sheet: Supplementary Fig. 3
Supplementary Fig. 3e
	PC9	RET	ROS1	NTRK1
Experiment 1	0	10	5	5
Experiment 2	0	8	7	3
Experiment 3	0	9	5	4
Experiment 4	0	9	3	3
Experiment 5	0	6	5	2
Experiment 6	0	11	4	3
Experiment 7	0	7	6	2
Supplementary Fig. 3o
Supplementary Fig. 3q
Left
Osimertinib (nM)	PC9			1			3
0.01	104.897	102.321	104.554	104.925	101.603	98.4817	100.895	97.4694	97.776
0.03	102.118	100.273	101.026	99.0721	107.038	98.2747	102.149	92.1633	101.112
0.1	101.853	103.208	96.9211	97.93	111.916	99.6549	103.223	101.388	101.986
0.3	102.316	102.116	98.1398	108.208	109.617	105.245	102.775	101.877	98.9674
1	104.302	100	101.924	106.424	108.293	105.176	109.042	105.714	101.906
3	102.449	92.2867	97.6267	103.64	109.199	105.176	112.623	108.571	107.228
10	65.8504	69.6246	73.5728	103.498	103.415	97.3775	112.892	106.857	108.658
33	42.9517	42.9352	43.297	105.425	103.833	107.177	108.773	105.388	105.242
100	24.6856	25.4608	25.7216	104.782	101.185	100.897	110.295	109.225	108.658
300	28.3918	30.3072	30.789	105.068	99.9303	98.1366	101.343	104.98	101.35
1000	30.3111	33.0907	30.8405	106.852	103.283	101.642	105.998	105.73	105.819
Middle
Selpercatinib (nM)	PC9			1			3
0.01	98.7908	94.7399	91.2794	101.493	95.4668	95.9915	100.673	99.3447	93.875
0.03	102.66	96.201	94.3775	99.8933	99.7841	96.9	102.222	100.786	92.6875
0.1	94.6191	93.8048	96.4429	100.747	97.6255	96.5794	106.33	103.932	95.4375
0.3	100.786	101.052	99.7131	100.533	103.993	101.016	108.822	106.16	103.125
1	96.977	95.0906	95.8118	99.84	100.108	102.031	108.62	106.356	98.5
3	100.967	96.1426	98.2788	102.613	101.457	95.7242	111.717	109.24	104.562
10	94.9214	94.9153	95.2955	97.6	98.9207	103.848	110.236	106.619	104.688
33	97.0375	95.0906	98.6231	99.2	96.6001	103.955	107.946	107.471	106.812
100	99.1536	98.1882	95.066	96.32	102.428	104.329	111.38	108.978	110.188
300	98.1862	99.9416	110.671	96.5333	101.889	103.314	108.956	105.505	103.25
1000	109.976	112.576	113.422	94.9867	102.187	104.48	107.609	108.418	113.333
Right
Combination - 100 nM Osimertinib + Selpercatinib
Selpercatinib (nM)	PC9			1			3
0.01	94.4767	98.8604	115.132	101.22	100	100	93.7008	97.5299	92.7013
0.03	94.186	98.8604	113.487	105.492	101.451	102.085	101.89	105.418	98.6456
0.1	94.7674	103.704	116.447	99.3898	95.4485	94.658	102.677	108.207	102.483
0.3	99.7093	99.4302	112.171	87.1186	87.401	91.5309	107.953	117.211	112.641
1	97.3837	99.7151	114.145	70.9831	71.7018	69.5765	106.535	117.052	111.813
3	99.1279	101.14	117.105	51.7288	48.6148	57.4593	107.874	113.785	109.631
10	111.337	113.105	101.316	38.7797	38.3905	39.7394	85.9055	92.4303	94.5824
33	101.454	102.564	100.658	30.3051	30.4749	29.7068	50.2362	52.4303	55.2295
100	100.291	98.8604	99.3421	25.6271	26.5831	27.8176	37.0866	39.1235	37.4718
300	85.1744	79.3605	78.7791	27.5254	26.9129	26.9707	42.5984	40.7171	40.7073
1000	79.3605	72.0798	82.5658	17.2203	18.2058	16.3518	30.6299	32.2709	26.7118

## Sheet: Supplementary Fig. 4
Supplementary Fig. 4a			Supplementary Fig. 4b			Supplementary Fig. 4c																								Supplementary Fig. 4d																Supplementary Fig. 4k
Identified	TPM3		NPM1	9.81611		H3K4me3	ALK	chr1	154181745	154183204	45.1116	Identified		H3K9ac	ALK	chr1	154181952	154183188	35.9997	Identified		H3K27ac	ALK	chr1	154182252	154182662	8.20857	Identified		ATAC-Seq	ALK	chr1	154182709	154183473	25.9555	Identified		H3K9me3	ALK	chr1	214606616	214608521	4.89315	Identified		Identified	RET	PPFIA1	4.46897
Identified	CENPF		SQSTM1	7.43217		H3K4me3	ALK	chr1	154183426	154183748	16.4565	Identified		H3K9ac	ALK	chr1	214603243	214604164	29.6716	Identified		H3K27ac	ALK	chr1	154182753	154183173	15.4195	Identified		ATAC-Seq	ALK	chr1	214602891	214603460	68.0143	Identified		H3K9me3	ALK	chr2	36951653	36952002	4.73324	Identified		Identified	RET	LMNA	7.78066
Identified	STRN		TPM3	7.31044		H3K4me3	ALK	chr1	214603156	214604615	39.1447	Identified		H3K9ac	ALK	chr2	36952634	36952945	10.2694	Identified		H3K27ac	ALK	chr1	154183551	154183773	7.16475	Identified		ATAC-Seq	ALK	chr1	214623389	214623703	12.3092	Identified		H3K9me3	ALK	chr2	42168462	42169756	4.12442	Identified		Identified	RET	TRIM27	0
Identified	EML4		ATIC	6.72932		H3K4me3	ALK	chr2	36889956	36890421	16.1335	Identified		H3K9ac	ALK	chr2	36965680	36966106	22.3957	Identified		H3K27ac	ALK	chr2	36890037	36890407	11.0697	Identified		ATAC-Seq	ALK	chr2	36889833	36890276	101.695	Identified		H3K9me3	ALK	chr2	215312669	215313131	3.12503	Identified		Identified	RET	FGFR1OP	2.95711
Identified	ATIC		TFG	6.52563		H3K4me3	ALK	chr2	36952507	36952920	6.5263	Identified		H3K9ac	ALK	chr2	36966211	36966537	11.1586	Identified		H3K27ac	ALK	chr2	36951963	36952120	5.67361	Identified		ATAC-Seq	ALK	chr2	36951602	36951951	17.1419	Identified		H3K9me3	ALK	chr3	57809394	57810253	3.83278	Identified		Identified	RET	TRIM24	3.33068
Identified	SLMAP		CENPF	5.31665		H3K4me3	ALK	chr2	36965347	36966112	44.2139	Identified		H3K9ac	ALK	chr2	42169372	42170618	61.0557	Identified		H3K27ac	ALK	chr2	36952253	36953811	32.5651	Identified		ATAC-Seq	ALK	chr2	36953008	36953211	11.1405	Identified		H3K9me3	ALK	chr5	171388782	171389135	3.88729	Identified		Identified	RET	KIF5B	4.55634
Identified	TFG		CDC42BPB	5.06549		H3K4me3	ALK	chr2	36966201	36966592	26.8373	Identified		H3K9ac	ALK	chr2	42216943	42217448	16.6793	Identified		H3K27ac	ALK	chr2	36962913	36963173	7.70438	Identified		ATAC-Seq	ALK	chr2	36963220	36963343	6.72873	Identified		H3K9me3	ALK	chr6	163504011	163507147	3.83197	Identified		Identified	RET	CCDC6	4.44545
Identified	NPM1		CLTC	4.82685		H3K4me3	ALK	chr2	42169422	42170767	57.5338	Identified		H3K9ac	ALK	chr2	215311985	215313186	142.97	Identified		H3K27ac	ALK	chr2	36963456	36963665	8.43116	Identified		ATAC-Seq	ALK	chr2	36966180	36967073	125.109	Identified		H3K9me3	ALK	chr7	101845254	101847662	7.34343	Identified		Identified	RET	CDC42BPB	5.06549
Identified	SQSTM1		CUX1	4.81119		H3K4me3	ALK	chr2	42217061	42217398	4.2341	Identified		H3K9ac	ALK	chr3	57804094	57804501	6.85978	Identified		H3K27ac	ALK	chr2	42216430	42217484	52.6591	Identified		ATAC-Seq	ALK	chr2	42169091	42169982	33.6911	Identified		H3K9me3	ALK	chr7	101911223	101911675	5.7414	Identified		Identified	RET	KIAA1468	2.66551
Identified	QKI		TRIOBP	4.39979		H3K4me3	ALK	chr2	215311618	215313423	53.379	Identified		H3K9ac	ALK	chr3	57805352	57805673	7.37506	Identified		H3K27ac	ALK	chr2	42223347	42223578	4.32202	Identified		ATAC-Seq	ALK	chr2	42315139	42315345	6.03922	Identified		H3K9me3	ALK	chr7	101983155	101983822	5.62841	Identified		Non-identified	RET	RUFY2	1.99484
Identified	FGFR1OP		TPM1	4.31425		H3K4me3	ALK	chr3	57756933	57757611	11.8766	Identified		H3K9ac	ALK	chr3	100708738	100709296	135.965	Identified		H3K27ac	ALK	chr2	42268834	42269061	5.80137	Identified		ATAC-Seq	ALK	chr2	215311678	215312641	138.965	Identified		H3K9me3	ALK	chr7	102080103	102082624	4.82011	Identified		Non-identified	RET	MPRIP	4.65594
Identified	CUX1		EML4	4.21119		H3K4me3	ALK	chr3	57757747	57759049	12.1501	Identified		H3K9ac	ALK	chr3	100709434	100709839	67.3146	Identified		H3K27ac	ALK	chr2	42314895	42315172	4.38218	Identified		ATAC-Seq	ALK	chr3	100709191	100709763	78.4988	Identified		H3K9me3	ALK	chr7	138485484	138486016	3.31009	Identified		Non-identified	RET	CLIP1	3.89099
Identified	TRIM24		CSTF1	4.13472		H3K4me3	ALK	chr3	57803260	57803516	5.58168	Identified		H3K9ac	ALK	chr3	100709982	100710767	78.631	Identified		H3K27ac	ALK	chr2	215312158	215312885	14.0068	Identified		ATAC-Seq	ALK	chr3	100710707	100710841	5.06418	Identified		H3K9me3	ALK	chr7	138511297	138512976	3.99609	Identified		Non-identified	RET	ERC1	2.32588
Identified	HMBOX1		SPECC1	4.04195		H3K4me3	ALK	chr3	57827484	57827682	3.94277	Identified		H3K9ac	ALK	chr5	171387805	171389867	117.07	Identified		H3K27ac	ALK	chr2	215315234	215315496	4.05534	Identified		ATAC-Seq	ALK	chr5	171387396	171387980	29.7746	Identified		H3K9me3	ALK	chr7	138526471	138528357	6.5222	Identified		Non-identified	RET	KIAA1217	1.70213
Identified	TRAF2		TRAF3	3.83529		H3K4me3	ALK	chr3	100709491	100709781	8.66372	Identified		H3K9ac	ALK	chr5	179807022	179807417	20.6918	Identified		H3K27ac	ALK	chr2	215328155	215328439	3.57319	Identified		ATAC-Seq	ALK	chr5	179806841	179807217	6.48884	Identified		H3K9me3	ALK	chr7	138536274	138537243	7.84977	Identified		Non-identified	RET	MYO5C	2.25026
Identified	NPAT		TRAF2	3.59984		H3K4me3	ALK	chr3	100709993	100711209	65.1082	Identified		H3K9ac	ALK	chr5	179819208	179820786	56.7203	Identified		H3K27ac	ALK	chr2	215328548	215328930	4.63317	Identified		ATAC-Seq	ALK	chr5	179818842	179820007	23.6111	Identified		H3K9me3	ALK	chr7	138556611	138558097	4.92775	Identified		Non-identified	RET	EPHA5	0.0137893
Identified	TRAF3		NFAT5	3.57529		H3K4me3	ALK	chr5	171387929	171388504	11.3454	Identified		H3K9ac	ALK	chr5	179820946	179821734	53.539	Identified		H3K27ac	ALK	chr2	215329217	215329660	15.8161	Identified		ATAC-Seq	ALK	chr5	179821573	179821853	6.39801	Identified		H3K9me3	ALK	chr7	138564852	138566448	10.5015	Identified		Non-identified	RET	PICALM	4.37234
Identified	CDC42BPB		TRIM24	3.33068		H3K4me3	ALK	chr5	171388645	171390551	23.2321	Identified		H3K9ac	ALK	chr5	179822079	179822345	6.98909	Identified		H3K27ac	ALK	chr3	57778007	57778158	4.41397	Identified		ATAC-Seq	ALK	chr6	163414638	163414920	18.8973	Identified		H3K9me3	ALK	chr11	108206354	108207885	6.04173	Identified		Non-identified	RET	RASSF4	0.61873
Identified	TP53BP1		SLMAP	3.18615		H3K4me3	ALK	chr5	179807007	179807581	20.1914	Identified		H3K9ac	ALK	chr6	163415652	163416810	24.9261	Identified		H3K27ac	ALK	chr3	57803272	57803644	17.265	Identified		ATAC-Seq	ALK	chr6	163457952	163458096	4.84198	Identified		H3K9me3	ALK	chr14	102793539	102794170	3.29985	Identified		Non-identified	RET	KIF13A	3.14304
Identified	TPM1		FGFR1OP	2.95711		H3K4me3	ALK	chr5	179820393	179820761	21.1143	Identified		H3K9ac	ALK	chr6	166999335	167000319	37.7898	Identified		H3K27ac	ALK	chr3	57804083	57804639	16.8347	Identified		ATAC-Seq	ALK	chr6	163529714	163529904	10.2601	Identified		H3K9me3	ALK	chr14	102825181	102827261	4.12542	Identified		Non-identified	RET	WAC	3.75569
Identified	FOPNL		FOPNL	2.8344		H3K4me3	ALK	chr5	179820932	179821823	22.5929	Identified		H3K9ac	ALK	chr7	101817054	101817337	7.30234	Identified		H3K27ac	ALK	chr3	57805019	57805837	17.7498	Identified		ATAC-Seq	ALK	chr6	166998775	166999786	75.8995	Identified		H3K9me3	ALK	chr14	102949587	102950461	3.00165	Identified		Non-identified	RET	TBC1D32	0.491255
Identified	NFAT5		TP53BP1	2.74974		H3K4me3	ALK	chr5	179821938	179823064	29.3831	Identified		H3K9ac	ALK	chr7	101817631	101818075	7.88602	Identified		H3K27ac	ALK	chr3	57806183	57806384	4.51604	Identified		ATAC-Seq	ALK	chr7	101815869	101816002	4.38933	Identified		H3K9me3	ALK	chr14	102964251	102964591	4.69298	Identified		Non-identified	RET	EML4	4.21119
Identified	SPECC1		QKI	2.69774		H3K4me3	ALK	chr6	163415756	163416016	16.858	Identified		H3K9ac	ALK	chr7	101856285	101857419	14.0196	Identified		H3K27ac	ALK	chr3	57827750	57827921	4.37677	Identified		ATAC-Seq	ALK	chr7	101817424	101817574	3.37479	Identified		H3K9me3	ALK	chr14	102988282	102990645	3.88014	Identified		Non-identified	RET	PARD3	2.95067
Identified	CLTC		STRN	2.48068		H3K4me3	ALK	chr6	163416170	163416865	22.3116	Identified		H3K9ac	ALK	chr7	101870395	101870674	8.68008	Identified		H3K27ac	ALK	chr3	57840678	57840988	5.58311	Identified		ATAC-Seq	ALK	chr7	101856931	101857233	15.1524	Identified		H3K9me3	ALK	chr14	103009093	103010829	7.81374	Identified		Non-identified	RET	ARHGAP12	2.50397
Identified	CSTF1		NPAT	1.5077		H3K4me3	ALK	chr6	163417060	163417794	6.36966	Identified		H3K9ac	ALK	chr7	101882343	101882995	93.3912	Identified		H3K27ac	ALK	chr3	100708294	100709315	123.669	Identified		ATAC-Seq	ALK	chr7	101882760	101883129	17.1623	Identified		H3K9me3	ALK	chr14	103013041	103013387	4.55939	Identified		Non-identified	RET	CCDC88C	1.37382
Identified	TRIOBP		HMBOX1	1.36774		H3K4me3	ALK	chr6	166999358	167000518	29.8644	Identified		H3K9ac	ALK	chr7	101942315	101942816	21.7861	Identified		H3K27ac	ALK	chr3	100709525	100709796	13.63	Identified		ATAC-Seq	ALK	chr7	101942097	101942382	10.9353	Identified		H3K9me3	ALK	chr14	103019275	103020709	4.59025	Identified		Non-identified	RET	DOCK1	2.80125
Non-identified	KIF5B					H3K4me3	ALK	chr7	101816955	101817404	13.6241	Identified		H3K9ac	ALK	chr7	102121866	102122129	4.20545	Identified		H3K27ac	ALK	chr3	100710111	100710642	10.7774	Identified		ATAC-Seq	ALK	chr7	102063877	102064124	7.23623	Identified		H3K9me3	ALK	chr14	103027915	103030247	3.32178	Identified		Non-identified	RET	RBPMS	2.97357
Non-identified	KLC1					H3K4me3	ALK	chr7	101817555	101817918	10.3962	Identified		H3K9ac	ALK	chr7	102122260	102122601	7.91802	Identified		H3K27ac	ALK	chr5	171387866	171388544	31.048	Identified		ATAC-Seq	ALK	chr7	102101114	102101345	4.82253	Identified		H3K9me3	ALK	chr14	103041408	103042986	16.7897	Identified		Non-identified	RET	PRKAR1A	5.15166
Non-identified	HIP1					H3K4me3	ALK	chr7	101856305	101857509	24.1507	Identified		H3K9ac	ALK	chr7	102152275	102153478	107.118	Identified		H3K27ac	ALK	chr5	171408942	171409168	4.2426	Identified		ATAC-Seq	ALK	chr7	102153359	102153612	12.377	Identified		H3K9me3	ALK	chr16	69635388	69637110	7.84407	Identified		Non-identified	RET	ADD3	3.01439
Non-identified	TPR					H3K4me3	ALK	chr7	101870204	101870606	5.24947	Identified		H3K9ac	ALK	chr7	138460326	138461918	37.9473	Identified		H3K27ac	ALK	chr5	179808118	179808332	3.25691	Identified		ATAC-Seq	ALK	chr7	138459716	138461187	103.017	Identified		H3K9me3	ALK	chr17	20016787	20017465	4.37965	Identified		Non-identified	RET	ANKS1B	0.0146922
Non-identified	BIRC6					H3K4me3	ALK	chr7	101871047	101871252	3.79552	Identified		H3K9ac	ALK	chr7	138564390	138564912	6.17213	Identified		H3K27ac	ALK	chr5	179818577	179818894	19.5568	Identified		ATAC-Seq	ALK	chr7	138564392	138564608	10.2573	Identified		H3K9me3	ALK	chr17	20053316	20054143	5.44143	Identified		Non-identified	RET	CCDC186	1.3451
Non-identified	DCTN1					H3K4me3	ALK	chr7	101871334	101871539	3.0913	Identified		H3K9ac	ALK	chr8	28890379	28891658	67.903	Identified		H3K27ac	ALK	chr5	179819194	179820756	58.8463	Identified		ATAC-Seq	ALK	chr8	28889956	28890554	27.0842	Identified		H3K9me3	ALK	chr17	20175049	20175816	5.32446	Identified		Non-identified	RET	CCNYL2	0
Non-identified	SOCS5					H3K4me3	ALK	chr7	101882395	101882951	13.9404	Identified		H3K9ac	ALK	chr9	136886806	136887586	20.7199	Identified		H3K27ac	ALK	chr6	163416371	163416771	8.18193	Identified		ATAC-Seq	ALK	chr9	136901276	136901862	23.7417	Identified		H3K9me3	ALK	chr17	20193438	20196546	4.71148	Identified		Non-identified	RET	PCM1	3.19154
Non-identified	SEC31A					H3K4me3	ALK	chr7	101883235	101883482	5.92423	Identified		H3K9ac	ALK	chr9	136901161	136901546	19.3943	Identified		H3K27ac	ALK	chr7	101856283	101856993	23.8634	Identified		ATAC-Seq	ALK	chr11	108222468	108223333	81.5463	Identified		H3K9me3	ALK	chr17	20203894	20204791	3.36938	Identified		Non-identified	RET	PRKG1	0.0121367
Non-identified	PRKAR1A					H3K4me3	ALK	chr7	101942387	101942664	5.52911	Identified		H3K9ac	ALK	chr9	136901729	136902506	54.6332	Identified		H3K27ac	ALK	chr7	101869936	101871280	31.9503	Identified		ATAC-Seq	ALK	chr14	102777470	102777606	6.42517	Identified		H3K9me3	ALK	chr17	20210783	20212206	3.51466	Identified		Non-identified	RET	PTPRK	2.84556
Non-identified	PPM1B					H3K4me3	ALK	chr7	102122175	102122470	7.20341	Identified		H3K9ac	ALK	chr11	108221281	108222641	74.2498	Identified		H3K27ac	ALK	chr7	101882194	101882998	83.9342	Identified		ATAC-Seq	ALK	chr14	102795183	102795458	7.53063	Identified		H3K9me3	ALK	chr22	37709520	37710543	4.08035	Identified		Non-identified	RET	SIRT1	2.45417
Non-identified	EIF2AK3					H3K4me3	ALK	chr7	102152435	102152830	7.08033	Identified		H3K9ac	ALK	chr14	102777861	102779084	43.4179	Identified		H3K27ac	ALK	chr7	101883271	101883542	8.63879	Identified		ATAC-Seq	ALK	chr14	102819455	102819598	2.3806	Identified		H3K9me3	ALK	chr22	37716967	37717835	3.55168	Identified		Non-identified	RET	SORBS1	0.288453
Non-identified	CRIM1					H3K4me3	ALK	chr7	102153136	102153375	10.7724	Identified		H3K9ac	ALK	chr14	102993276	102993615	6.64116	Identified		H3K27ac	ALK	chr7	101883652	101883988	13.5745	Identified		ATAC-Seq	ALK	chr14	102824858	102825019	11.5665	Identified		H3K9me3	ALK	chr22	37723022	37724943	4.5847	Identified		Non-identified	RET	TSSK4	0.565419
Non-identified	CEBPZ					H3K4me3	ALK	chr7	102153625	102154045	10.6287	Identified		H3K9ac	ALK	chr14	102993924	102994446	6.55046	Identified		H3K27ac	ALK	chr7	101941617	101941986	6.71106	Identified		ATAC-Seq	ALK	chr14	102993518	102993828	28.453	Identified		H3K9me3	ALK	chr22	37746644	37747266	3.72785	Identified		Non-identified	RET	CCDC3	0.0702335
Non-identified	PICALM					H3K4me3	ALK	chr7	138460351	138462264	56.0745	Identified		H3K9ac	ALK	chr14	103011158	103012003	10.2304	Identified		H3K27ac	ALK	chr7	101942275	101942940	38.2158	Identified		ATAC-Seq	ALK	chr14	103010963	103011478	33.2786	Identified		H3K9me3	ALK	chr22	37755174	37755742	3.63831	Identified		Non-identified	RET	CTNNA3	0.00803181
Non-identified	CLIP1					H3K4me3	ALK	chr7	138564136	138564967	16.8207	Identified		H3K9ac	ALK	chr14	103025814	103027133	37.8969	Identified		H3K27ac	ALK	chr7	101981561	101982077	8.51031	Identified		ATAC-Seq	ALK	chr14	103026159	103026429	6.52054	Identified		H3K9me3	ALK	chr2	1807368	1807990	3.98056	Non-identified		Non-identified	RET	DYDC1	0
Non-identified	BCL11A					H3K4me3	ALK	chr8	28890493	28891955	19.1627	Identified		H3K9ac	ALK	chr14	103056212	103056513	8.82682	Identified		H3K27ac	ALK	chr7	101982169	101982463	7.62759	Identified		ATAC-Seq	ALK	chr14	103057154	103058243	22.1293	Identified		H3K9me3	ALK	chr2	1842826	1843330	3.14458	Non-identified		Non-identified	RET	EML6	0.563689
Non-identified	GCC2					H3K4me3	ALK	chr9	136886755	136887585	35.8175	Identified		H3K9ac	ALK	chr14	103056699	103057201	27.0394	Identified		H3K27ac	ALK	chr7	102064191	102064495	6.23083	Identified		ATAC-Seq	ALK	chr15	43492960	43493493	9.91038	Identified		H3K9me3	ALK	chr2	1856683	1857256	3.69206	Non-identified		Non-identified	RET	PRKCQ	0.551546
Non-identified	LMO7					H3K4me3	ALK	chr9	136901278	136901564	7.40803	Identified		H3K9ac	ALK	chr15	43441123	43441499	11.4138	Identified		H3K27ac	ALK	chr7	102122107	102122706	5.01956	Identified		ATAC-Seq	ALK	chr15	63042087	63042692	8.57585	Identified		H3K9me3	ALK	chr2	1869226	1869581	4.60844	Non-identified		Non-identified	RET	PRPF18	2.76607
Non-identified	PHACTR1					H3K4me3	ALK	chr9	136901822	136902343	9.04072	Identified		H3K9ac	ALK	chr15	43492328	43493210	31.5028	Identified		H3K27ac	ALK	chr7	102134367	102134513	6.55543	Identified		ATAC-Seq	ALK	chr15	63048048	63048664	17.9071	Identified		H3K9me3	ALK	chr2	1937339	1937773	3.86698	Non-identified		Non-identified	RET	LSM14A	1.91468
Non-identified	CMTR1					H3K4me3	ALK	chr11	108221104	108222591	40.5402	Identified		H3K9ac	ALK	chr15	43510509	43510843	14.0518	Identified		H3K27ac	ALK	chr7	102152042	102152914	59.49	Identified		ATAC-Seq	ALK	chr16	15879664	15879815	6.66729	Identified		H3K9me3	ALK	chr2	2003674	2005390	6.73176	Non-identified		Non-identified	RET	GPRC5B	4.11722
Non-identified	VIT					H3K4me3	ALK	chr14	102777868	102779163	74.9733	Identified		H3K9ac	ALK	chr15	63042793	63043940	31.9666	Identified		H3K27ac	ALK	chr7	102153033	102153463	80.3156	Identified		ATAC-Seq	ALK	chr16	15888559	15888943	30.354	Identified		H3K9me3	ALK	chr2	2026570	2027359	4.52588	Non-identified		Non-identified	RET	GPR139	0
Non-identified	DYSF					H3K4me3	ALK	chr14	102795285	102795567	19.4631	Identified		H3K9ac	ALK	chr15	63048615	63048919	5.92294	Identified		H3K27ac	ALK	chr7	102153622	102153922	8.23809	Identified		ATAC-Seq	ALK	chr16	69565987	69566264	5.41065	Identified		H3K9me3	ALK	chr2	2057162	2057532	6.14867	Non-identified		Non-identified	RET	ANK3	2.44461
Non-identified	ITGAV					H3K4me3	ALK	chr14	102993816	102994098	10.5902	Identified		H3K9ac	ALK	chr16	15878812	15879579	41.2407	Identified		H3K27ac	ALK	chr7	138460345	138460872	14.1952	Identified		ATAC-Seq	ALK	chr17	20009213	20009593	9.85038	Identified		H3K9me3	ALK	chr2	2083634	2084376	3.96457	Non-identified		Non-identified	RET	EPC1	2.09684
Non-identified	PLEKHA7					H3K4me3	ALK	chr14	103011238	103011729	11.5215	Identified		H3K9ac	ALK	chr16	15887643	15888669	94.5197	Identified		H3K27ac	ALK	chr7	138461454	138461763	3.2112	Identified		ATAC-Seq	ALK	chr17	20059834	20059969	3.71909	Identified		H3K9me3	ALK	chr2	2120759	2122186	3.31856	Non-identified		Identified	ROS1	PTPRF	6.1219
Non-identified	VKORC1L1					H3K4me3	ALK	chr14	103014628	103014848	5.44483	Identified		H3K9ac	ALK	chr16	69566013	69566443	59.8685	Identified		H3K27ac	ALK	chr7	138564194	138564409	6.08946	Identified		ATAC-Seq	ALK	chr17	20063920	20064329	8.83756	Identified		H3K9me3	ALK	chr2	2157547	2158895	5.1743	Non-identified		Identified	ROS1	FMNL2	2.22623
Non-identified	FBXO36					H3K4me3	ALK	chr14	103025955	103026335	8.08128	Identified		H3K9ac	ALK	chr16	69566613	69567359	61.4691	Identified		H3K27ac	ALK	chr7	138564555	138564985	8.87079	Identified		ATAC-Seq	ALK	chr17	20066463	20066589	3.684	Identified		H3K9me3	ALK	chr2	2180450	2181316	18.4538	Non-identified		Identified	ROS1	AFAP1	3.10442
Non-identified	SPTBN1					H3K4me3	ALK	chr14	103026433	103027183	20.6336	Identified		H3K9ac	ALK	chr16	69567487	69567799	6.56726	Identified		H3K27ac	ALK	chr8	28890506	28891057	12.7469	Identified		ATAC-Seq	ALK	chr17	20155720	20156509	26.0472	Identified		H3K9me3	ALK	chr2	2253272	2253686	3.90858	Non-identified		Identified	ROS1	EZR	7.25181
Non-identified	EML6					H3K4me3	ALK	chr14	103043987	103044220	6.90817	Identified		H3K9ac	ALK	chr16	69613615	69613950	7.65014	Identified		H3K27ac	ALK	chr8	28953335	28953523	3.05968	Identified		ATAC-Seq	ALK	chr17	59619216	59620057	13.8693	Identified		H3K9me3	ALK	chr2	2270045	2270425	4.82908	Non-identified		Identified	ROS1	WTAP	4.28694
Non-identified	FBXO11					H3K4me3	ALK	chr14	103056040	103056548	32.6141	Identified		H3K9ac	ALK	chr17	20009595	20010100	8.44157	Identified		H3K27ac	ALK	chr9	136901096	136902536	52.5872	Identified		ATAC-Seq	ALK	chr20	56391805	56392739	69.5137	Identified		H3K9me3	ALK	chr2	2308822	2309647	3.46767	Non-identified		Identified	ROS1	RDX	5.23545
Non-identified	CLIP4					H3K4me3	ALK	chr14	103056647	103057283	28.0537	Identified		H3K9ac	ALK	chr17	20063353	20064071	17.2311	Identified		H3K27ac	ALK	chr11	108199562	108200228	25.9828	Identified		ATAC-Seq	ALK	chr22	37696779	37697034	12.6585	Identified		H3K9me3	ALK	chr2	11696838	11698149	3.35987	Non-identified		Identified	ROS1	GPRC5A	5.92846
Non-identified	NCOA1					H3K4me3	ALK	chr15	43492192	43493651	45.0504	Identified		H3K9ac	ALK	chr17	20156022	20157414	85.8543	Identified		H3K27ac	ALK	chr11	108200355	108200600	14.7156	Identified		ATAC-Seq	ALK	chr22	37742517	37742712	8.2434	Identified		H3K9me3	ALK	chr2	11705209	11707701	4.76465	Non-identified		Identified	ROS1	PTTG1IP	5.95014
Non-identified	MYT1L					H3K4me3	ALK	chr15	43510264	43510911	51.7389	Identified		H3K9ac	ALK	chr17	59618608	59620510	103.428	Identified		H3K27ac	ALK	chr11	108222038	108222634	33.7951	Identified		ATAC-Seq	ALK	chr22	37752411	37753051	28.4169	Identified		H3K9me3	ALK	chr2	11760109	11760514	5.3072	Non-identified		Identified	ROS1	CDC42BPB	5.06549
Non-identified	SRBD1					H3K4me3	ALK	chr15	63042825	63042987	5.40666	Identified		H3K9ac	ALK	chr17	59696324	59696836	14.2543	Identified		H3K27ac	ALK	chr14	102794692	102795581	28.0688	Identified		ATAC-Seq	ALK	chr1	186375042	186376071	108.942	Non-identified		H3K9me3	ALK	chr2	11789237	11789606	6.68999	Non-identified		Identified	ROS1	ST13	5.5617
Non-identified	SRD5A2					H3K4me3	ALK	chr15	63043147	63043568	10.8465	Identified		H3K9ac	ALK	chr20	56392374	56393692	80.7578	Identified		H3K27ac	ALK	chr14	102993018	102993670	32.3314	Identified		ATAC-Seq	ALK	chr2	1817432	1817764	13.525	Non-identified		H3K9me3	ALK	chr2	11821939	11822930	4.10004	Non-identified		Non-identified	ROS1	CD74	0.138052
Non-identified	NYAP2					H3K4me3	ALK	chr15	63043951	63044562	6.41721	Identified		H3K9ac	ALK	chr22	37745550	37745889	11.306	Identified		H3K27ac	ALK	chr14	102993822	102994527	29.9218	Identified		ATAC-Seq	ALK	chr2	1861704	1861883	7.62394	Non-identified		H3K9me3	ALK	chr2	23767166	23769306	3.32064	Non-identified		Non-identified	ROS1	SLC34A2	0.0164648
Non-identified	MPRIP					H3K4me3	ALK	chr15	63045450	63045630	3.65119	Identified		H3K9ac	ALK	chr22	37746363	37747226	81.2371	Identified		H3K27ac	ALK	chr14	103010617	103010963	7.79684	Identified		ATAC-Seq	ALK	chr2	1887910	1888185	4.06632	Non-identified		H3K9me3	ALK	chr2	29004589	29006736	22.8598	Non-identified		Non-identified	ROS1	LRIG3	1.65241
Non-identified	ADAM17					H3K4me3	ALK	chr15	63048613	63048767	4.40965	Identified		H3K9ac	ALK	chr22	37753064	37753820	65.5545	Identified		H3K27ac	ALK	chr14	103011149	103012125	61.0726	Identified		ATAC-Seq	ALK	chr2	2122205	2122391	2.21287	Non-identified		H3K9me3	ALK	chr2	29035996	29037055	4.14518	Non-identified		Non-identified	ROS1	SDC4	6.42638
Non-identified	LPIN1					H3K4me3	ALK	chr16	15887427	15888626	56.5516	Identified		H3K9ac	ALK	chr22	37762296	37762816	11.8749	Identified		H3K27ac	ALK	chr14	103025667	103027166	56.9432	Identified		ATAC-Seq	ALK	chr2	2272060	2272195	3.40161	Non-identified		H3K9me3	ALK	chr2	29119165	29120239	3.46351	Non-identified		Non-identified	ROS1	TPM3	7.31044
Non-identified	WDPCP					H3K4me3	ALK	chr16	69566039	69566350	20.8767	Identified		H3K9ac	ALK	chr22	37776445	37777171	34.7985	Identified		H3K27ac	ALK	chr14	103043986	103044246	8.40848	Identified		ATAC-Seq	ALK	chr2	9555435	9556237	47.0786	Non-identified		H3K9me3	ALK	chr2	29124921	29126184	7.45223	Non-identified		Non-identified	ROS1	GOPC	2.63002
Non-identified	CEP55					H3K4me3	ALK	chr16	69566670	69568034	35.9288	Identified		H3K9ac	ALK	chr1	15684782	15685209	11.3365	Non-identified		H3K27ac	ALK	chr15	43440599	43440950	14.2402	Identified		ATAC-Seq	ALK	chr2	11680356	11680589	5.18097	Non-identified		H3K9me3	ALK	chr2	29136615	29139320	3.73912	Non-identified		Non-identified	ROS1	CCDC6	4.44545
Non-identified	ERC1					H3K4me3	ALK	chr17	20008654	20010656	42.0943	Identified		H3K9ac	ALK	chr1	186374582	186375197	12.8471	Non-identified		H3K27ac	ALK	chr15	43441044	43441615	16.7386	Identified		ATAC-Seq	ALK	chr2	11687859	11688629	40.8482	Non-identified		H3K9me3	ALK	chr2	30467087	30467595	4.43807	Non-identified		Non-identified	ROS1	LIMA1	4.42741
Non-identified	SLC16A7					H3K4me3	ALK	chr17	20063615	20064450	10.201	Identified		H3K9ac	ALK	chr2	9554316	9555840	110.324	Non-identified		H3K27ac	ALK	chr15	43465125	43465336	10.7346	Identified		ATAC-Seq	ALK	chr2	11697174	11697946	75.4892	Non-identified		H3K9me3	ALK	chr2	30496321	30498418	4.58088	Non-identified		Non-identified	ROS1	MSN	4.65705
Non-identified	TNIP2					H3K4me3	ALK	chr17	20155462	20155813	10.6854	Identified		H3K9ac	ALK	chr2	11688209	11689285	16.8876	Non-identified		H3K27ac	ALK	chr16	15878904	15879617	53.054	Identified		ATAC-Seq	ALK	chr2	11708245	11708434	5.49609	Non-identified		H3K9me3	ALK	chr2	30516362	30516702	3.79341	Non-identified		Non-identified	ROS1	CLTC	4.82685
Non-identified	ATAD2B					H3K4me3	ALK	chr17	20156047	20157452	55.3526	Identified		H3K9ac	ALK	chr2	11696674	11697160	12.5796	Non-identified		H3K27ac	ALK	chr16	15879770	15880481	21.1784	Identified		ATAC-Seq	ALK	chr2	11710194	11710488	27.2829	Non-identified		H3K9me3	ALK	chr2	30518875	30519862	6.26901	Non-identified		Non-identified	ROS1	TMEM106B	2.99746
Non-identified	FBN1					H3K4me3	ALK	chr17	20174411	20174728	9.07726	Identified		H3K9ac	ALK	chr2	11709881	11710254	6.26226	Non-identified		H3K27ac	ALK	chr16	15888318	15888544	9.20079	Identified		ATAC-Seq	ALK	chr2	11712847	11713273	27.487	Non-identified		H3K9me3	ALK	chr2	30622007	30622579	3.30172	Non-identified		Non-identified	ROS1	TPD52L1	5.239
Non-identified	SWAP70					H3K4me3	ALK	chr17	59618557	59620497	39.318	Identified		H3K9ac	ALK	chr2	11738790	11739066	7.37024	Non-identified		H3K27ac	ALK	chr16	69566056	69566261	12.8995	Identified		ATAC-Seq	ALK	chr2	11738615	11738776	7.14447	Non-identified		H3K9me3	ALK	chr2	31541824	31542341	3.81979	Non-identified		Non-identified	ROS1	SLC6A17	2.05184
Non-identified	TCF12					H3K4me3	ALK	chr17	59620816	59621415	17.8426	Identified		H3K9ac	ALK	chr2	11744405	11744693	10.9721	Non-identified		H3K27ac	ALK	chr16	69566624	69567256	18.4967	Identified		ATAC-Seq	ALK	chr2	11738929	11739350	32.7141	Non-identified		H3K9me3	ALK	chr2	31556471	31557127	3.92278	Non-identified		Non-identified	ROS1	CEP72	2.80278
Non-identified	TRIM66					H3K4me3	ALK	chr17	59642043	59642704	5.95161	Identified		H3K9ac	ALK	chr2	11746834	11747583	35.8331	Non-identified		H3K27ac	ALK	chr16	69612914	69614150	20.8801	Identified		ATAC-Seq	ALK	chr2	11744038	11744419	58.3158	Non-identified		H3K9me3	ALK	chr2	31567814	31569179	4.87235	Non-identified		Non-identified	ROS1	SLMAP	3.18615
Non-identified	WNK3					H3K4me3	ALK	chr20	56392482	56393114	42.1701	Identified		H3K9ac	ALK	chr2	11753839	11754313	26.3448	Non-identified		H3K27ac	ALK	chr17	20059435	20059758	9.02764	Identified		ATAC-Seq	ALK	chr2	11746566	11747052	13.6216	Non-identified		H3K9me3	ALK	chr2	31580186	31582098	9.05218	Non-identified		Non-identified	ROS1	MYO5C	2.25026
Non-identified	AKAP8L					H3K4me3	ALK	chr20	56393207	56393755	22.5185	Identified		H3K9ac	ALK	chr2	23900705	23901559	24.3442	Non-identified		H3K27ac	ALK	chr17	20059958	20060415	16.3158	Identified		ATAC-Seq	ALK	chr2	11753446	11753753	26.422	Non-identified		H3K9me3	ALK	chr2	32564285	32566617	4.47057	Non-identified		Non-identified	ROS1	TFG	6.52563
Non-identified	SPECC1L					H3K4me3	ALK	chr22	37710725	37711262	7.20341	Identified		H3K9ac	ALK	chr2	23902122	23902552	17.4181	Non-identified		H3K27ac	ALK	chr17	20063248	20064384	31.8202	Identified		ATAC-Seq	ALK	chr2	11753968	11754587	33.1548	Non-identified		H3K9me3	ALK	chr2	32725930	32726314	3.56732	Non-identified		Non-identified	ROS1	WNK1	4.25613
Non-identified	PRKCB					H3K4me3	ALK	chr22	37745221	37745951	40.578	Identified		H3K9ac	ALK	chr2	23916499	23916821	9.81114	Non-identified		H3K27ac	ALK	chr17	20156042	20157088	22.0438	Identified		ATAC-Seq	ALK	chr2	11779291	11779527	8.35429	Non-identified		H3K9me3	ALK	chr2	32753663	32756125	5.16783	Non-identified		Non-identified	ROS1	RBPMS	2.97357
Non-identified	CDK15					H3K4me3	ALK	chr22	37746387	37747403	30.3079	Identified		H3K9ac	ALK	chr2	23925932	23927021	41.4139	Non-identified		H3K27ac	ALK	chr17	20172155	20172323	4.34445	Identified		ATAC-Seq	ALK	chr2	11785101	11785427	5.53368	Non-identified		H3K9me3	ALK	chr2	32779000	32781367	4.42016	Non-identified		Identified	NTRK1	KHDRBS1	5.98581
Non-identified	LCLAT1					H3K4me3	ALK	chr22	37747602	37747953	5.05043	Identified		H3K9ac	ALK	chr2	29107714	29108249	7.7097	Non-identified		H3K27ac	ALK	chr17	20174408	20174722	6.46469	Identified		ATAC-Seq	ALK	chr2	23757727	23757947	28.4355	Non-identified		H3K9me3	ALK	chr2	32808279	32809592	4.19315	Non-identified		Identified	NTRK1	PRDX1	9.64321
Non-identified	PLEKHM2					H3K4me3	ALK	chr22	37753237	37753839	16.0447	Identified		H3K9ac	ALK	chr2	29108489	29109077	59.0382	Non-identified		H3K27ac	ALK	chr17	20174950	20175223	8.1479	Identified		ATAC-Seq	ALK	chr2	23789051	23789313	29.5119	Non-identified		H3K9me3	ALK	chr2	36373432	36374164	3.86791	Non-identified		Identified	NTRK1	TPM3	7.31044
Non-identified	DCHS1					H3K4me3	ALK	chr1	15684618	15685336	27.0566	Non-identified		H3K9ac	ALK	chr2	29114334	29115361	56.9916	Non-identified		H3K27ac	ALK	chr17	20206895	20207125	6.71106	Identified		ATAC-Seq	ALK	chr2	23900554	23900951	18.4642	Non-identified		H3K9me3	ALK	chr2	36460661	36462654	3.56891	Non-identified		Identified	NTRK1	LMNA	7.78066
Non-identified	PPFIBP1					H3K4me3	ALK	chr1	15685698	15685866	4.66196	Non-identified		H3K9ac	ALK	chr2	29115793	29117102	97.2275	Non-identified		H3K27ac	ALK	chr17	20213358	20213799	5.80137	Identified		ATAC-Seq	ALK	chr2	23902648	23902854	5.43598	Non-identified		H3K9me3	ALK	chr2	36477417	36477791	6.09547	Non-identified		Identified	NTRK1	SQSTM1	7.43217
Non-identified	ATP13A4					H3K4me3	ALK	chr1	186374202	186375231	32.6796	Non-identified		H3K9ac	ALK	chr2	29123202	29123757	19.6776	Non-identified		H3K27ac	ALK	chr17	59618694	59620293	52.7435	Identified		ATAC-Seq	ALK	chr2	23926150	23926573	5.60864	Non-identified		H3K9me3	ALK	chr2	36483738	36484568	3.21168	Non-identified		Identified	NTRK1	TP53	5.34078
Non-identified	C12orf75					H3K4me3	ALK	chr2	9554338	9555794	32.1439	Non-identified		H3K9ac	ALK	chr2	29128378	29130434	94.504	Non-identified		H3K27ac	ALK	chr17	59642143	59642620	10.454	Identified		ATAC-Seq	ALK	chr2	23926801	23927550	74.2097	Non-identified		H3K9me3	ALK	chr2	36730585	36731052	5.37392	Non-identified		Identified	NTRK1	PRDX1	9.64321
Non-identified	EPAS1					H3K4me3	ALK	chr2	11687613	11687803	5.3937	Non-identified		H3K9ac	ALK	chr2	29130603	29130921	9.84667	Non-identified		H3K27ac	ALK	chr17	59695562	59696839	15.8421	Identified		ATAC-Seq	ALK	chr2	24614297	24614491	11.5106	Non-identified		H3K9me3	ALK	chr2	36752943	36753378	4.29949	Non-identified		Non-identified	NTRK1	AMOTL2	5.40331
Non-identified	FAM179A					H3K4me3	ALK	chr2	11687998	11689258	33.0691	Non-identified		H3K9ac	ALK	chr2	30446910	30448240	74.4428	Non-identified		H3K27ac	ALK	chr20	56392324	56393040	25.1112	Identified		ATAC-Seq	ALK	chr2	24702881	24703198	29.0716	Non-identified		H3K9me3	ALK	chr2	36765523	36765988	5.30502	Non-identified		Non-identified	NTRK1	CD74	0.138052
Non-identified	FUT8					H3K4me3	ALK	chr2	11696767	11697380	9.50442	Non-identified		H3K9ac	ALK	chr2	31558308	31558781	6.20347	Non-identified		H3K27ac	ALK	chr22	37710626	37711379	10.2557	Identified		ATAC-Seq	ALK	chr2	29033135	29033505	8.40193	Non-identified		H3K9me3	ALK	chr2	37206812	37207343	4.27994	Non-identified		Non-identified	NTRK1	EPS15	3.67325
Non-identified	LIMD1					H3K4me3	ALK	chr2	11709841	11710013	4.87214	Non-identified		H3K9ac	ALK	chr2	31563548	31563853	5.65506	Non-identified		H3K27ac	ALK	chr22	37716501	37716774	3.35963	Identified		ATAC-Seq	ALK	chr2	29106966	29107277	13.6619	Non-identified		H3K9me3	ALK	chr2	37858871	37859826	4.82508	Non-identified		Non-identified	NTRK1	GRIPAP1	2.36645
Non-identified	LINC00327					H3K4me3	ALK	chr2	11738733	11739445	10.1876	Non-identified		H3K9ac	ALK	chr2	32356283	32357124	46.1891	Non-identified		H3K27ac	ALK	chr22	37717033	37717312	4.19003	Identified		ATAC-Seq	ALK	chr2	29108317	29108545	28.0392	Non-identified		H3K9me3	ALK	chr2	42504239	42504623	5.28627	Non-identified		Non-identified	NTRK1	IRF2BP2	5.12469
Non-identified	LOC349160					H3K4me3	ALK	chr2	11746639	11748151	46.5536	Non-identified		H3K9ac	ALK	chr2	32357224	32357949	45.0413	Non-identified		H3K27ac	ALK	chr22	37741978	37742450	6.55571	Identified		ATAC-Seq	ALK	chr2	29113922	29114389	19.5857	Non-identified		H3K9me3	ALK	chr2	42563236	42564073	5.59547	Non-identified		Non-identified	NTRK1	MPRIP	4.65594
Non-identified	LYPD1					H3K4me3	ALK	chr2	11753719	11754311	13.0624	Non-identified		H3K9ac	ALK	chr2	32358258	32358575	6.80386	Non-identified		H3K27ac	ALK	chr22	37746470	37746851	4.47809	Identified		ATAC-Seq	ALK	chr2	29123453	29123857	7.6762	Non-identified		H3K9me3	ALK	chr2	42606492	42606879	3.57106	Non-identified		Non-identified	NTRK1	MRPL24	5.93892
Non-identified	RBM20					H3K4me3	ALK	chr2	11779049	11779208	4.73328	Non-identified		H3K9ac	ALK	chr2	32628037	32628727	187.92	Non-identified		H3K27ac	ALK	chr22	37752034	37752449	18.6424	Identified		ATAC-Seq	ALK	chr2	29130003	29130135	3.00851	Non-identified		H3K9me3	ALK	chr2	42621460	42622320	7.19922	Non-identified		Non-identified	NTRK1	P2RY8	0
Non-identified	TACR1					H3K4me3	ALK	chr2	23789628	23789829	2.83721	Non-identified		H3K9ac	ALK	chr2	32805448	32805956	8.10471	Non-identified		H3K27ac	ALK	chr22	37753033	37753846	82.231	Identified		ATAC-Seq	ALK	chr2	29130416	29130651	12.5045	Non-identified		H3K9me3	ALK	chr2	42631803	42633634	3.33895	Non-identified
Non-identified	TANC1					H3K4me3	ALK	chr2	23900719	23901719	14.4515	Non-identified		H3K9ac	ALK	chr2	36356341	36357848	42.0123	Non-identified		H3K27ac	ALK	chr22	37754292	37754731	15.1497	Identified		ATAC-Seq	ALK	chr2	29165442	29165701	3.70019	Non-identified		H3K9me3	ALK	chr2	42736277	42738511	3.33895	Non-identified
Non-identified	TTC27					H3K4me3	ALK	chr2	23902130	23902559	15.2672	Non-identified		H3K9ac	ALK	chr2	36371749	36372074	4.97358	Non-identified		H3K27ac	ALK	chr22	37761432	37761706	5.30327	Identified		ATAC-Seq	ALK	chr2	30447128	30447714	18.2119	Non-identified		H3K9me3	ALK	chr2	43283815	43285369	12.9862	Non-identified
Non-identified	SMPD4					H3K4me3	ALK	chr2	23925470	23927052	35.0281	Non-identified		H3K9ac	ALK	chr2	36377508	36377865	8.30835	Non-identified		H3K27ac	ALK	chr22	37762097	37762746	23.4428	Identified		ATAC-Seq	ALK	chr2	30511205	30511355	5.44518	Non-identified		H3K9me3	ALK	chr2	43292787	43293271	7.56419	Non-identified
Non-identified	SORCS1					H3K4me3	ALK	chr2	29108537	29108802	14.6492	Non-identified		H3K9ac	ALK	chr2	36438495	36438803	6.97082	Non-identified		H3K27ac	ALK	chr22	37776427	37777153	71.3147	Identified		ATAC-Seq	ALK	chr2	31558637	31559175	27.1813	Non-identified		H3K9me3	ALK	chr2	43296391	43296769	4.33121	Non-identified
Non-identified	LINC00211					H3K4me3	ALK	chr2	29114445	29115286	20.5447	Non-identified		H3K9ac	ALK	chr2	36461639	36462086	5.19872	Non-identified		H3K27ac	ALK	chr2	9552091	9552673	32.8372	Non-identified		ATAC-Seq	ALK	chr2	32356669	32357586	52.417	Non-identified		H3K9me3	ALK	chr2	43311016	43311816	3.24087	Non-identified
Non-identified	SOS1					H3K4me3	ALK	chr2	29115868	29117118	42.4723	Non-identified		H3K9ac	ALK	chr2	36700999	36701295	4.48222	Non-identified		H3K27ac	ALK	chr2	9552840	9553425	29.269	Non-identified		ATAC-Seq	ALK	chr2	32627910	32628403	30.8047	Non-identified		H3K9me3	ALK	chr2	43424844	43425306	4.66728	Non-identified
Non-identified	C9orf3					H3K4me3	ALK	chr2	29128268	29130399	17.9758	Non-identified		H3K9ac	ALK	chr2	37215247	37215784	6.83398	Non-identified		H3K27ac	ALK	chr2	9554369	9555734	20.3278	Non-identified		ATAC-Seq	ALK	chr2	32632263	32632398	8.76655	Non-identified		H3K9me3	ALK	chr2	43472651	43473732	4.00757	Non-identified
Non-identified	CYBRD1					H3K4me3	ALK	chr2	30446790	30448327	57.6825	Non-identified		H3K9ac	ALK	chr2	37230610	37232556	66.6658	Non-identified		H3K27ac	ALK	chr2	11687615	11687819	4.80924	Non-identified		ATAC-Seq	ALK	chr2	32688632	32688753	8.57839	Non-identified		H3K9me3	ALK	chr2	43492974	43493478	3.849	Non-identified
Non-identified	MTA3					H3K4me3	ALK	chr2	30510992	30511207	9.64	Non-identified		H3K9ac	ALK	chr2	39119090	39119819	5.69195	Non-identified		H3K27ac	ALK	chr2	11687925	11689401	27.3132	Non-identified		ATAC-Seq	ALK	chr2	32805158	32805654	19.779	Non-identified		H3K9me3	ALK	chr2	43497222	43497826	4.51634	Non-identified
Non-identified	THADA					H3K4me3	ALK	chr2	32357211	32357944	42.8241	Non-identified		H3K9ac	ALK	chr2	39119910	39120334	6.98718	Non-identified		H3K27ac	ALK	chr2	11696747	11697326	23.4792	Non-identified		ATAC-Seq	ALK	chr2	32805870	32806002	3.85731	Non-identified		H3K9me3	ALK	chr2	43511567	43511907	3.5945	Non-identified
Non-identified	TSPYL6					H3K4me3	ALK	chr2	32358156	32358879	27.7267	Non-identified		H3K9ac	ALK	chr2	42494028	42494949	45.8324	Non-identified		H3K27ac	ALK	chr2	11697787	11697991	5.27266	Non-identified		ATAC-Seq	ALK	chr2	32811025	32811177	7.47235	Non-identified		H3K9me3	ALK	chr2	43525310	43525758	4.60283	Non-identified
Non-identified	WDR37					H3K4me3	ALK	chr2	32627706	32629060	83.7593	Non-identified		H3K9ac	ALK	chr2	42562195	42562539	8.85062	Non-identified		H3K27ac	ALK	chr2	11709687	11710330	20.9968	Non-identified		ATAC-Seq	ALK	chr2	36357573	36358087	24.8663	Non-identified		H3K9me3	ALK	chr2	43548098	43549037	15.8113	Non-identified
Non-identified	PLEKHH2					H3K4me3	ALK	chr2	36356486	36358042	25.2052	Non-identified		H3K9ac	ALK	chr2	42568755	42570381	42.7064	Non-identified		H3K27ac	ALK	chr2	11710518	11710932	4.92241	Non-identified		ATAC-Seq	ALK	chr2	36371267	36371499	5.08004	Non-identified		H3K9me3	ALK	chr2	43666296	43666647	4.89667	Non-identified
						H3K4me3	ALK	chr2	36358169	36358507	9.73032	Non-identified		H3K9ac	ALK	chr2	43276775	43277327	4.44061	Non-identified		H3K27ac	ALK	chr2	11713255	11713674	7.59106	Non-identified		ATAC-Seq	ALK	chr2	36372043	36372330	16.7646	Non-identified		H3K9me3	ALK	chr2	43677218	43678738	6.90503	Non-identified
						H3K4me3	ALK	chr2	36371520	36371666	4.00261	Non-identified		H3K9ac	ALK	chr2	43293577	43293957	11.1622	Non-identified		H3K27ac	ALK	chr2	11738433	11739185	29.2648	Non-identified		ATAC-Seq	ALK	chr2	36377028	36377453	54.156	Non-identified		H3K9me3	ALK	chr2	44210336	44210676	4.80872	Non-identified
						H3K4me3	ALK	chr2	36371936	36372104	4.19324	Non-identified		H3K9ac	ALK	chr2	43294071	43294603	32.7906	Non-identified		H3K27ac	ALK	chr2	11739395	11739734	6.01781	Non-identified		ATAC-Seq	ALK	chr2	36397986	36398119	4.68266	Non-identified		H3K9me3	ALK	chr2	45414509	45414867	7.0281	Non-identified
						H3K4me3	ALK	chr2	36461608	36461776	7.62693	Non-identified		H3K9ac	ALK	chr2	43425652	43426480	46.7285	Non-identified		H3K27ac	ALK	chr2	11744365	11744807	22.1835	Non-identified		ATAC-Seq	ALK	chr2	36403695	36404141	80.7809	Non-identified		H3K9me3	ALK	chr2	45431047	45431565	5.41592	Non-identified
						H3K4me3	ALK	chr2	36731788	36732129	4.73328	Non-identified		H3K9ac	ALK	chr2	43426736	43427434	56.5275	Non-identified		H3K27ac	ALK	chr2	11753062	11754306	38.2364	Non-identified		ATAC-Seq	ALK	chr2	36427880	36428000	5.49932	Non-identified		H3K9me3	ALK	chr2	45459698	45461130	3.39809	Non-identified
						H3K4me3	ALK	chr2	36780184	36780339	8.07866	Non-identified		H3K9ac	ALK	chr2	43467743	43469808	21.7464	Non-identified		H3K27ac	ALK	chr2	23757917	23758186	5.65738	Non-identified		ATAC-Seq	ALK	chr2	36438484	36438983	46.5345	Non-identified		H3K9me3	ALK	chr2	45479699	45480148	3.73302	Non-identified
						H3K4me3	ALK	chr2	37230287	37232645	50.7691	Non-identified		H3K9ac	ALK	chr2	43595085	43596921	221.468	Non-identified		H3K27ac	ALK	chr2	23788542	23788994	10.4567	Non-identified		ATAC-Seq	ALK	chr2	36461368	36461599	36.4687	Non-identified		H3K9me3	ALK	chr2	45501353	45502656	8.90579	Non-identified
						H3K4me3	ALK	chr2	39118836	39120374	27.5733	Non-identified		H3K9ac	ALK	chr2	43637263	43637686	22.2145	Non-identified		H3K27ac	ALK	chr2	23789209	23790227	24.544	Non-identified		ATAC-Seq	ALK	chr2	36507484	36507610	10.5192	Non-identified		H3K9me3	ALK	chr2	45540948	45542602	15.4497	Non-identified
						H3K4me3	ALK	chr2	42493534	42495014	53.5242	Non-identified		H3K9ac	ALK	chr2	43675951	43676842	27.9984	Non-identified		H3K27ac	ALK	chr2	23828420	23828749	7.94058	Non-identified		ATAC-Seq	ALK	chr2	36701606	36701749	6.92277	Non-identified		H3K9me3	ALK	chr2	45590700	45592723	4.01629	Non-identified
						H3K4me3	ALK	chr2	42495280	42495553	11.0792	Non-identified		H3K9ac	ALK	chr2	44168917	44170437	35.6778	Non-identified		H3K27ac	ALK	chr2	23828828	23829145	10.0727	Non-identified		ATAC-Seq	ALK	chr2	36732076	36732326	12.6378	Non-identified		H3K9me3	ALK	chr2	46304049	46305219	6.45652	Non-identified
						H3K4me3	ALK	chr2	42562229	42562547	10.8924	Non-identified		H3K9ac	ALK	chr2	45469519	45469869	5.34313	Non-identified		H3K27ac	ALK	chr2	23900484	23901658	29.7788	Non-identified		ATAC-Seq	ALK	chr2	37231273	37231958	47.9107	Non-identified		H3K9me3	ALK	chr2	46325971	46326311	3.36745	Non-identified
						H3K4me3	ALK	chr2	42568742	42569130	21.5932	Non-identified		H3K9ac	ALK	chr2	45610193	45611310	118.085	Non-identified		H3K27ac	ALK	chr2	23902048	23902924	43.723	Non-identified		ATAC-Seq	ALK	chr2	37832722	37833055	11.1219	Non-identified		H3K9me3	ALK	chr2	46711557	46712748	4.66914	Non-identified
						H3K4me3	ALK	chr2	42569262	42570445	52.9537	Non-identified		H3K9ac	ALK	chr2	46297403	46299794	89.1668	Non-identified		H3K27ac	ALK	chr2	23916418	23917269	16.2859	Non-identified		ATAC-Seq	ALK	chr2	37871888	37872015	3.68963	Non-identified		H3K9me3	ALK	chr2	46726160	46727722	3.33028	Non-identified
						H3K4me3	ALK	chr2	42586107	42586256	4.90264	Non-identified		H3K9ac	ALK	chr2	46306716	46307325	26.7196	Non-identified		H3K27ac	ALK	chr2	23926759	23926919	5.37885	Non-identified		ATAC-Seq	ALK	chr2	39100040	39100399	6.8708	Non-identified		H3K9me3	ALK	chr2	47882642	47883599	3.46343	Non-identified
						H3K4me3	ALK	chr2	43294138	43294328	5.85872	Non-identified		H3K9ac	ALK	chr2	46314914	46315257	8.33983	Non-identified		H3K27ac	ALK	chr2	24676473	24676711	6.0804	Non-identified		ATAC-Seq	ALK	chr2	42493802	42495220	32.6564	Non-identified		H3K9me3	ALK	chr2	54255663	54256419	5.08273	Non-identified
						H3K4me3	ALK	chr2	43456096	43456317	9.56135	Non-identified		H3K9ac	ALK	chr2	46315523	46316096	5.37824	Non-identified		H3K27ac	ALK	chr2	24702704	24702896	5.29826	Non-identified		ATAC-Seq	ALK	chr2	42562464	42562892	18.5703	Non-identified		H3K9me3	ALK	chr2	54485183	54485971	14.1147	Non-identified
						H3K4me3	ALK	chr2	43468857	43469344	9.19706	Non-identified		H3K9ac	ALK	chr2	46336026	46336291	3.39695	Non-identified		H3K27ac	ALK	chr2	24703128	24703474	3.95554	Non-identified		ATAC-Seq	ALK	chr2	42568673	42568809	5.07574	Non-identified		H3K9me3	ALK	chr2	54508882	54509576	5.73296	Non-identified
						H3K4me3	ALK	chr2	43594925	43596940	66.0505	Non-identified		H3K9ac	ALK	chr2	46385961	46386366	14.0953	Non-identified		H3K27ac	ALK	chr2	29107126	29107285	7.81954	Non-identified		ATAC-Seq	ALK	chr2	42569075	42569517	3.27295	Non-identified		H3K9me3	ALK	chr2	54548382	54549871	3.41192	Non-identified
						H3K4me3	ALK	chr2	43636695	43637726	67.7047	Non-identified		H3K9ac	ALK	chr2	46386483	46386865	12.5306	Non-identified		H3K27ac	ALK	chr2	29107631	29108283	21.6021	Non-identified		ATAC-Seq	ALK	chr2	42618922	42619345	11.5352	Non-identified		H3K9me3	ALK	chr2	54558665	54560056	3.33233	Non-identified
						H3K4me3	ALK	chr2	43675703	43676955	67.2529	Non-identified		H3K9ac	ALK	chr2	46699545	46700346	45.0373	Non-identified		H3K27ac	ALK	chr2	29108457	29109119	69.4667	Non-identified		ATAC-Seq	ALK	chr2	42663223	42663377	11.249	Non-identified		H3K9me3	ALK	chr2	54612228	54612677	5.41839	Non-identified
						H3K4me3	ALK	chr2	43765847	43766057	7.10692	Non-identified		H3K9ac	ALK	chr2	47904237	47905288	60.9081	Non-identified		H3K27ac	ALK	chr2	29114337	29114539	4.31671	Non-identified		ATAC-Seq	ALK	chr2	42722606	42722731	5.68237	Non-identified		H3K9me3	ALK	chr2	54628983	54629700	4.65162	Non-identified
						H3K4me3	ALK	chr2	44168933	44170981	38.6795	Non-identified		H3K9ac	ALK	chr2	47905674	47906447	68.6756	Non-identified		H3K27ac	ALK	chr2	29116064	29116523	7.57998	Non-identified		ATAC-Seq	ALK	chr2	43293806	43294083	21.7799	Non-identified		H3K9me3	ALK	chr2	54729470	54729922	6.20703	Non-identified
						H3K4me3	ALK	chr2	45458764	45459330	9.39725	Non-identified		H3K9ac	ALK	chr2	54532653	54533705	35.0937	Non-identified		H3K27ac	ALK	chr2	29116675	29117210	8.64804	Non-identified		ATAC-Seq	ALK	chr2	43340956	43341125	8.57839	Non-identified		H3K9me3	ALK	chr2	54749930	54750699	3.20283	Non-identified
						H3K4me3	ALK	chr2	45469547	45469711	4.89775	Non-identified		H3K9ac	ALK	chr2	54545478	54545907	18.8512	Non-identified		H3K27ac	ALK	chr2	29117336	29118525	35.4932	Non-identified		ATAC-Seq	ALK	chr2	43426500	43426760	10.3649	Non-identified		H3K9me3	ALK	chr2	54771119	54775698	4.32613	Non-identified
						H3K4me3	ALK	chr2	45610083	45611752	69.9331	Non-identified		H3K9ac	ALK	chr2	54557320	54558370	78.9577	Non-identified		H3K27ac	ALK	chr2	29123034	29123818	74.1274	Non-identified		ATAC-Seq	ALK	chr2	43431682	43431819	2.625	Non-identified		H3K9me3	ALK	chr2	54787951	54788659	4.23085	Non-identified
						H3K4me3	ALK	chr2	46297414	46300475	27.7213	Non-identified		H3K9ac	ALK	chr2	54558456	54559878	31.2212	Non-identified		H3K27ac	ALK	chr2	29124086	29124500	31.7938	Non-identified		ATAC-Seq	ALK	chr2	43469248	43469386	3.46493	Non-identified		H3K9me3	ALK	chr2	54799403	54800736	2.97386	Non-identified
						H3K4me3	ALK	chr2	46306106	46306413	9	Non-identified		H3K9ac	ALK	chr2	54560051	54560816	38.1507	Non-identified		H3K27ac	ALK	chr2	29128878	29131075	72.3338	Non-identified		ATAC-Seq	ALK	chr2	43595574	43596444	30.8047	Non-identified		H3K9me3	ALK	chr2	54831291	54831676	4.32153	Non-identified
						H3K4me3	ALK	chr2	46306670	46307332	17.4078	Non-identified		H3K9ac	ALK	chr2	54571845	54572179	8.28579	Non-identified		H3K27ac	ALK	chr2	29165244	29165504	3.2112	Non-identified		ATAC-Seq	ALK	chr2	43637106	43637515	24.5784	Non-identified		H3K9me3	ALK	chr2	54856634	54857466	3.50569	Non-identified
						H3K4me3	ALK	chr2	46307543	46307795	4.27383	Non-identified		H3K9ac	ALK	chr2	54572539	54573388	70.4892	Non-identified		H3K27ac	ALK	chr2	30447214	30447655	9.99881	Non-identified		ATAC-Seq	ALK	chr2	43676444	43676696	7.14191	Non-identified		H3K9me3	ALK	chr2	54895305	54896374	4.64076	Non-identified
						H3K4me3	ALK	chr2	46314921	46315214	11.5974	Non-identified		H3K9ac	ALK	chr2	63587690	63588865	46.7558	Non-identified		H3K27ac	ALK	chr2	30472273	30472530	6.04776	Non-identified		ATAC-Seq	ALK	chr2	43759245	43759535	30.0729	Non-identified		H3K9me3	ALK	chr2	54902667	54905115	3.71182	Non-identified
						H3K4me3	ALK	chr2	46315674	46316071	6.74221	Non-identified		H3K9ac	ALK	chr2	71453085	71454200	32.9004	Non-identified		H3K27ac	ALK	chr2	30510715	30511251	15.0061	Non-identified		ATAC-Seq	ALK	chr2	44167775	44169038	36.5258	Non-identified		H3K9me3	ALK	chr2	54928224	54928564	4.114	Non-identified
						H3K4me3	ALK	chr2	46386180	46386762	7.39394	Non-identified		H3K9ac	ALK	chr2	71466683	71467467	20.0823	Non-identified		H3K27ac	ALK	chr2	31557902	31559590	35.8323	Non-identified		ATAC-Seq	ALK	chr2	45611210	45611425	21.7097	Non-identified		H3K9me3	ALK	chr2	54937974	54938937	3.89871	Non-identified
						H3K4me3	ALK	chr2	46699277	46700652	46.7741	Non-identified		H3K9ac	ALK	chr2	71498664	71498976	6.56592	Non-identified		H3K27ac	ALK	chr2	31563559	31563887	10.9384	Non-identified		ATAC-Seq	ALK	chr2	46296754	46297632	10.2876	Non-identified		H3K9me3	ALK	chr2	54952527	54954299	3.46233	Non-identified
						H3K4me3	ALK	chr2	47903586	47905288	27.8127	Non-identified		H3K9ac	ALK	chr2	74391042	74392216	99.9498	Non-identified		H3K27ac	ALK	chr2	32357358	32357846	14.5141	Non-identified		ATAC-Seq	ALK	chr2	46306418	46306651	15.732	Non-identified		H3K9me3	ALK	chr2	54967976	54968882	3.88493	Non-identified
						H3K4me3	ALK	chr2	47905561	47906380	21.1799	Non-identified		H3K9ac	ALK	chr2	75153471	75153944	6.39996	Non-identified		H3K27ac	ALK	chr2	32628133	32628432	11.6937	Non-identified		ATAC-Seq	ALK	chr2	46307301	46307439	3.59971	Non-identified		H3K9me3	ALK	chr2	60460558	60461894	5.94916	Non-identified
						H3K4me3	ALK	chr2	54456629	54457047	35.1713	Non-identified		H3K9ac	ALK	chr2	88600484	88600972	5.94302	Non-identified		H3K27ac	ALK	chr2	32688446	32688592	2.69217	Non-identified		ATAC-Seq	ALK	chr2	46315101	46315690	17.7797	Non-identified		H3K9me3	ALK	chr2	60467752	60468261	4.7137	Non-identified
						H3K4me3	ALK	chr2	54457234	54457982	26.5479	Non-identified		H3K9ac	ALK	chr2	88626412	88627489	26.1287	Non-identified		H3K27ac	ALK	chr2	32804931	32805204	5.66591	Non-identified		ATAC-Seq	ALK	chr2	46698617	46699439	49.0484	Non-identified		H3K9me3	ALK	chr2	63132146	63133599	3.68851	Non-identified
						H3K4me3	ALK	chr2	54531377	54531640	3.2251	Non-identified		H3K9ac	ALK	chr2	108448555	108449129	42.8296	Non-identified		H3K27ac	ALK	chr2	32805360	32806215	30.6317	Non-identified		ATAC-Seq	ALK	chr2	54455892	54457090	22.974	Non-identified		H3K9me3	ALK	chr2	63164308	63165048	4.2553	Non-identified
						H3K4me3	ALK	chr2	54532791	54532993	11.4817	Non-identified		H3K9ac	ALK	chr2	108449243	108450203	61.8002	Non-identified		H3K27ac	ALK	chr2	36357346	36357709	7.76015	Non-identified		ATAC-Seq	ALK	chr2	54457611	54457890	6.72925	Non-identified		H3K9me3	ALK	chr2	63199413	63199959	6.59758	Non-identified
						H3K4me3	ALK	chr2	54546183	54546358	7.38784	Non-identified		H3K9ac	ALK	chr2	130180780	130181678	50.6024	Non-identified		H3K27ac	ALK	chr2	36371562	36372238	13.2751	Non-identified		ATAC-Seq	ALK	chr2	54522804	54522925	10.9523	Non-identified		H3K9me3	ALK	chr2	63207153	63208850	4.17709	Non-identified
						H3K4me3	ALK	chr2	54557705	54558276	19.3438	Non-identified		H3K9ac	ALK	chr2	130182324	130182603	11.0124	Non-identified		H3K27ac	ALK	chr2	36377392	36378017	23.2489	Non-identified		ATAC-Seq	ALK	chr2	54531653	54531865	19.6662	Non-identified		H3K9me3	ALK	chr2	63210568	63211277	5.56963	Non-identified
						H3K4me3	ALK	chr2	54558390	54561248	25.0463	Non-identified		H3K9ac	ALK	chr2	132669608	132670168	6.41113	Non-identified		H3K27ac	ALK	chr2	36388561	36389157	19.2842	Non-identified		ATAC-Seq	ALK	chr2	54533050	54533338	43.4212	Non-identified		H3K9me3	ALK	chr2	63229023	63230645	3.7999	Non-identified
						H3K4me3	ALK	chr2	54571939	54572204	11.3324	Non-identified		H3K9ac	ALK	chr2	132670247	132671053	12.1007	Non-identified		H3K27ac	ALK	chr2	36404223	36404406	7.98378	Non-identified		ATAC-Seq	ALK	chr2	54545743	54546088	38.3604	Non-identified		H3K9me3	ALK	chr2	63270861	63272411	7.65804	Non-identified
						H3K4me3	ALK	chr2	54572579	54573225	13.912	Non-identified		H3K9ac	ALK	chr2	158969106	158970331	13.9444	Non-identified		H3K27ac	ALK	chr2	36428382	36428597	4.23665	Non-identified		ATAC-Seq	ALK	chr2	54557659	54558481	22.2821	Non-identified		H3K9me3	ALK	chr2	63286527	63287318	3.76404	Non-identified
						H3K4me3	ALK	chr2	54772077	54772246	4.68714	Non-identified		H3K9ac	ALK	chr2	159098141	159099538	72.7214	Non-identified		H3K27ac	ALK	chr2	36438377	36438820	17.5953	Non-identified		ATAC-Seq	ALK	chr2	54559793	54560059	3.33475	Non-identified		H3K9me3	ALK	chr2	63298732	63301446	5.19942	Non-identified
						H3K4me3	ALK	chr2	54903776	54904093	7.86974	Non-identified		H3K9ac	ALK	chr2	159125120	159125383	3.82313	Non-identified		H3K27ac	ALK	chr2	36438928	36439346	9.62678	Non-identified		ATAC-Seq	ALK	chr2	54560247	54560504	4.60566	Non-identified		H3K9me3	ALK	chr2	63343064	63343404	3.89123	Non-identified
						H3K4me3	ALK	chr2	54904426	54904592	5.65108	Non-identified		H3K9ac	ALK	chr2	159155822	159156221	4.24787	Non-identified		H3K27ac	ALK	chr2	36461088	36461289	4.93852	Non-identified		ATAC-Seq	ALK	chr2	54572281	54572623	32.0622	Non-identified		H3K9me3	ALK	chr2	63408078	63409467	4.24006	Non-identified
						H3K4me3	ALK	chr2	54953052	54953434	7.20286	Non-identified		H3K9ac	ALK	chr2	171522487	171524110	27.8498	Non-identified		H3K27ac	ALK	chr2	36461606	36462219	29.3614	Non-identified		ATAC-Seq	ALK	chr2	54572900	54573104	2.86521	Non-identified		H3K9me3	ALK	chr2	63424786	63426619	3.26391	Non-identified
						H3K4me3	ALK	chr2	63188796	63189148	10.9549	Non-identified		H3K9ac	ALK	chr2	186589319	186590974	36.1929	Non-identified		H3K27ac	ALK	chr2	36482399	36482551	3.9589	Non-identified		ATAC-Seq	ALK	chr2	54574250	54574731	17.4868	Non-identified		H3K9me3	ALK	chr2	63453445	63454156	3.68738	Non-identified
						H3K4me3	ALK	chr2	63378779	63379152	7.3051	Non-identified		H3K9ac	ALK	chr2	229922029	229923312	18.3628	Non-identified		H3K27ac	ALK	chr2	36486141	36486678	5.49207	Non-identified		ATAC-Seq	ALK	chr2	54614012	54614258	13.2876	Non-identified		H3K9me3	ALK	chr2	63461131	63462210	4.81676	Non-identified
						H3K4me3	ALK	chr2	63587433	63588864	35.2309	Non-identified		H3K9ac	ALK	chr2	230008552	230008815	5.16699	Non-identified		H3K27ac	ALK	chr2	36700991	36701529	8.87936	Non-identified		ATAC-Seq	ALK	chr2	54728680	54729050	38.9949	Non-identified		H3K9me3	ALK	chr2	63518916	63519506	5.86478	Non-identified
						H3K4me3	ALK	chr2	71452975	71454463	30.2041	Non-identified		H3K9ac	ALK	chr3	45640346	45640827	7.1574	Non-identified		H3K27ac	ALK	chr2	36732665	36732896	8.12	Non-identified		ATAC-Seq	ALK	chr2	54771234	54771406	15.0108	Non-identified		H3K9me3	ALK	chr2	63521039	63521379	4.1923	Non-identified
						H3K4me3	ALK	chr2	71466627	71467462	53.2209	Non-identified		H3K9ac	ALK	chr3	45644304	45644813	21.9935	Non-identified		H3K27ac	ALK	chr2	37214907	37215616	8.99671	Non-identified		ATAC-Seq	ALK	chr2	54809883	54810127	13.1629	Non-identified		H3K9me3	ALK	chr2	63530715	63532137	7.13385	Non-identified
						H3K4me3	ALK	chr2	71498631	71499196	11.653	Non-identified		H3K9ac	ALK	chr3	45646822	45647107	6.15658	Non-identified		H3K27ac	ALK	chr2	37231060	37231585	13.998	Non-identified		ATAC-Seq	ALK	chr2	54876902	54877034	10.654	Non-identified		H3K9me3	ALK	chr2	63554841	63555522	3.90934	Non-identified
						H3K4me3	ALK	chr2	71644347	71644615	4.08302	Non-identified		H3K9ac	ALK	chr3	45676866	45677209	17.7753	Non-identified		H3K27ac	ALK	chr2	37829009	37829170	4.4717	Non-identified		ATAC-Seq	ALK	chr2	54903984	54904538	88.3785	Non-identified		H3K9me3	ALK	chr2	63560298	63560843	6.77565	Non-identified
						H3K4me3	ALK	chr2	74390712	74392540	70.633	Non-identified		H3K9ac	ALK	chr4	2755301	2756257	16.8868	Non-identified		H3K27ac	ALK	chr2	39095043	39095345	6.60248	Non-identified		ATAC-Seq	ALK	chr2	54945679	54946061	13.3294	Non-identified		H3K9me3	ALK	chr2	63567232	63568859	3.77304	Non-identified
						H3K4me3	ALK	chr2	88600554	88600700	4.73328	Non-identified		H3K9ac	ALK	chr4	82890097	82891924	125.037	Non-identified		H3K27ac	ALK	chr2	42494305	42495007	16.126	Non-identified		ATAC-Seq	ALK	chr2	63424768	63424992	7.28688	Non-identified		H3K9me3	ALK	chr2	63573756	63574815	3.09018	Non-identified
						H3K4me3	ALK	chr2	88626127	88627511	35.0109	Non-identified		H3K9ac	ALK	chr6	37432745	37434070	58.6499	Non-identified		H3K27ac	ALK	chr2	42545939	42546236	2.61888	Non-identified		ATAC-Seq	ALK	chr2	63588193	63589228	51.9293	Non-identified		H3K9me3	ALK	chr2	71461977	71463693	8.21662	Non-identified
						H3K4me3	ALK	chr2	108448304	108450276	44.6658	Non-identified		H3K9ac	ALK	chr7	65873341	65873714	55.6598	Non-identified		H3K27ac	ALK	chr2	42561783	42562556	21.3524	Non-identified		ATAC-Seq	ALK	chr2	71453577	71453755	7.00278	Non-identified		H3K9me3	ALK	chr2	71496184	71497728	5.62179	Non-identified
						H3K4me3	ALK	chr2	130180271	130181615	32.2052	Non-identified		H3K9ac	ALK	chr7	65873809	65874395	33.5442	Non-identified		H3K27ac	ALK	chr2	42562782	42563435	21.408	Non-identified		ATAC-Seq	ALK	chr2	71466599	71466970	4.99928	Non-identified		H3K9me3	ALK	chr2	71530764	71532593	3.74269	Non-identified
						H3K4me3	ALK	chr2	130181902	130182591	22.5892	Non-identified		H3K9ac	ALK	chr7	75564928	75565656	9.25456	Non-identified		H3K27ac	ALK	chr2	42585295	42585771	4.97468	Non-identified		ATAC-Seq	ALK	chr2	71498334	71498647	26.562	Non-identified		H3K9me3	ALK	chr2	71542646	71544060	6.84592	Non-identified
						H3K4me3	ALK	chr2	132669499	132671475	26.4758	Non-identified		H3K9ac	ALK	chr7	75611549	75611862	11.415	Non-identified		H3K27ac	ALK	chr2	42586140	42586532	16.3771	Non-identified		ATAC-Seq	ALK	chr2	71531757	71532022	7.09899	Non-identified		H3K9me3	ALK	chr2	71570724	71572157	25.298	Non-identified
						H3K4me3	ALK	chr2	158968710	158970612	15.0228	Non-identified		H3K9ac	ALK	chr7	75617248	75617814	55.4282	Non-identified		H3K27ac	ALK	chr2	42618596	42619113	7.05872	Non-identified		ATAC-Seq	ALK	chr2	71609251	71609650	4.76969	Non-identified		H3K9me3	ALK	chr2	71617371	71618305	12.5652	Non-identified
						H3K4me3	ALK	chr2	159098167	159098313	3.44156	Non-identified		H3K9ac	ALK	chr7	75618106	75618530	15.3935	Non-identified		H3K27ac	ALK	chr2	42619324	42619663	17.8623	Non-identified		ATAC-Seq	ALK	chr2	74391881	74392116	6.03922	Non-identified		H3K9me3	ALK	chr2	71656254	71659223	4.38543	Non-identified
						H3K4me3	ALK	chr2	159146905	159147255	10.5389	Non-identified		H3K9ac	ALK	chr7	75638507	75639204	19.0539	Non-identified		H3K27ac	ALK	chr2	43276471	43276745	6.60297	Non-identified		ATAC-Seq	ALK	chr2	75047322	75047638	7.14384	Non-identified		H3K9me3	ALK	chr2	71662565	71663108	6.33584	Non-identified
						H3K4me3	ALK	chr2	159155770	159156115	6.68032	Non-identified		H3K9ac	ALK	chr7	75639344	75639909	11.6261	Non-identified		H3K27ac	ALK	chr2	43277048	43277327	7.16608	Non-identified		ATAC-Seq	ALK	chr2	75154108	75154324	9.08981	Non-identified		H3K9me3	ALK	chr2	75101552	75102383	3.8571	Non-identified
						H3K4me3	ALK	chr2	171521915	171524137	39.5489	Non-identified		H3K9ac	ALK	chr7	75738619	75738966	8.12663	Non-identified		H3K27ac	ALK	chr2	43293346	43294749	65.8314	Non-identified		ATAC-Seq	ALK	chr2	88600023	88600408	51.6496	Non-identified		H3K9me3	ALK	chr2	75151168	75152249	4.75148	Non-identified
						H3K4me3	ALK	chr2	171553719	171554325	7.52669	Non-identified		H3K9ac	ALK	chr9	94726675	94727599	111.18	Non-identified		H3K27ac	ALK	chr2	43304577	43305099	8.81453	Non-identified		ATAC-Seq	ALK	chr2	88608942	88609175	8.80466	Non-identified		H3K9me3	ALK	chr2	159013960	159016316	5.96199	Non-identified
						H3K4me3	ALK	chr2	186589305	186591584	25.8117	Non-identified		H3K9ac	ALK	chr9	94783782	94784221	11.4085	Non-identified		H3K27ac	ALK	chr2	43305239	43305820	10.8796	Non-identified		ATAC-Seq	ALK	chr2	88609437	88609640	5.23423	Non-identified		H3K9me3	ALK	chr2	159079587	159081134	4.79869	Non-identified
						H3K4me3	ALK	chr2	201846115	201846571	8.04563	Non-identified		H3K9ac	ALK	chr9	94805899	94806814	44.3746	Non-identified		H3K27ac	ALK	chr2	43313090	43313302	8.41358	Non-identified		ATAC-Seq	ALK	chr2	88627236	88628295	67.1519	Non-identified		H3K9me3	ALK	chr2	159094236	159096871	4.71884	Non-identified
						H3K4me3	ALK	chr2	225464738	225465120	11.8074	Non-identified		H3K9ac	ALK	chr9	94812670	94812959	4.01989	Non-identified		H3K27ac	ALK	chr2	43340901	43341428	16.4831	Non-identified		ATAC-Seq	ALK	chr2	108448566	108449473	23.6389	Non-identified		H3K9me3	ALK	chr2	171529579	171530100	6.52177	Non-identified
						H3K4me3	ALK	chr2	225512999	225513297	5.84318	Non-identified		H3K9ac	ALK	chr9	94817928	94818230	9.11114	Non-identified		H3K27ac	ALK	chr2	43412511	43412756	6.87897	Non-identified		ATAC-Seq	ALK	chr2	130181346	130182438	34.12	Non-identified		H3K9me3	ALK	chr2	201840348	201841832	3.47679	Non-identified
						H3K4me3	ALK	chr2	229922065	229923405	26.3855	Non-identified		H3K9ac	ALK	chr9	94818510	94819355	30.1603	Non-identified		H3K27ac	ALK	chr2	43425517	43426459	51.7195	Non-identified		ATAC-Seq	ALK	chr2	132669662	132671734	17.7364	Non-identified		H3K9me3	ALK	chr2	225466788	225467420	5.85601	Non-identified
						H3K4me3	ALK	chr2	229930427	229930760	8.23573	Non-identified		H3K9ac	ALK	chr9	94866782	94868035	96.5464	Non-identified		H3K27ac	ALK	chr2	43426743	43427508	68.4203	Non-identified		ATAC-Seq	ALK	chr2	158968414	158968915	12.0151	Non-identified		H3K9me3	ALK	chr2	225473143	225473519	3.81337	Non-identified
						H3K4me3	ALK	chr3	45594207	45594982	27.9935	Non-identified		H3K9ac	ALK	chr9	94919283	94919551	11.7981	Non-identified		H3K27ac	ALK	chr2	43429151	43429460	11.9014	Non-identified		ATAC-Seq	ALK	chr2	158990392	158990793	18.4787	Non-identified		H3K9me3	ALK	chr2	225513321	225513694	4.88662	Non-identified
						H3K4me3	ALK	chr3	45595073	45595341	6.38809	Non-identified		H3K9ac	ALK	chr9	94919707	94920008	25.1463	Non-identified		H3K27ac	ALK	chr2	43429791	43430226	16.3437	Non-identified		ATAC-Seq	ALK	chr2	159030982	159031272	7.8897	Non-identified		H3K9me3	ALK	chr2	225570598	225571654	5.63672	Non-identified
						H3K4me3	ALK	chr3	45595574	45595856	4.1506	Non-identified		H3K9ac	ALK	chr9	94920226	94922388	38.0631	Non-identified		H3K27ac	ALK	chr2	43438572	43438803	10.9616	Non-identified		ATAC-Seq	ALK	chr2	159098929	159099264	7.8897	Non-identified		H3K9me3	ALK	chr2	225582128	225583163	5.28012	Non-identified
						H3K4me3	ALK	chr3	45596036	45596294	4.20085	Non-identified		H3K9ac	ALK	chr9	94922650	94922963	15.745	Non-identified		H3K27ac	ALK	chr2	43438982	43439311	9.95396	Non-identified		ATAC-Seq	ALK	chr2	159147146	159147576	10.8173	Non-identified		H3K9me3	ALK	chr3	193418645	193420176	4.43781	Non-identified
						H3K4me3	ALK	chr4	2755263	2756338	27.42	Non-identified		H3K9ac	ALK	chr9	94937749	94938181	13.9659	Non-identified		H3K27ac	ALK	chr2	43455970	43456281	12.307	Non-identified		ATAC-Seq	ALK	chr2	159153635	159153917	20.624	Non-identified		H3K9me3	ALK	chr6	12750398	12750815	3.27103	Non-identified
						H3K4me3	ALK	chr4	82889698	82890146	14.245	Non-identified		H3K9ac	ALK	chr9	94941107	94941513	11.9886	Non-identified		H3K27ac	ALK	chr2	43456681	43456888	7.00506	Non-identified		ATAC-Seq	ALK	chr2	159155415	159155659	11.2868	Non-identified		H3K9me3	ALK	chr6	12837693	12838582	6.47434	Non-identified
						H3K4me3	ALK	chr4	82890227	82891157	41.8984	Non-identified		H3K9ac	ALK	chr9	94941800	94942084	3.97403	Non-identified		H3K27ac	ALK	chr2	43457809	43458096	18.9379	Non-identified		ATAC-Seq	ALK	chr2	171523375	171523666	7.06455	Non-identified		H3K9me3	ALK	chr6	13044412	13046458	4.79051	Non-identified
						H3K4me3	ALK	chr6	12957276	12957851	26.425	Non-identified		H3K9ac	ALK	chr9	94945538	94946001	10.7146	Non-identified		H3K27ac	ALK	chr2	43458346	43458633	10.3536	Non-identified		ATAC-Seq	ALK	chr2	171523876	171524221	6.20067	Non-identified		H3K9me3	ALK	chr6	13133453	13134464	6.04231	Non-identified
						H3K4me3	ALK	chr6	13044263	13044463	4.36751	Non-identified		H3K9ac	ALK	chr9	94950678	94951158	40.6559	Non-identified		H3K27ac	ALK	chr2	43467581	43468095	16.5693	Non-identified		ATAC-Seq	ALK	chr2	186589709	186590463	67.83	Non-identified		H3K9me3	ALK	chr6	13204611	13206205	3.81331	Non-identified
						H3K4me3	ALK	chr6	13044805	13045020	5.00493	Non-identified		H3K9ac	ALK	chr9	94951268	94951531	6.72931	Non-identified		H3K27ac	ALK	chr2	43468220	43470263	38.6979	Non-identified		ATAC-Seq	ALK	chr2	186591016	186591231	5.84293	Non-identified		H3K9me3	ALK	chr6	13243985	13244730	3.96328	Non-identified
						H3K4me3	ALK	chr6	37432659	37434242	56.0356	Non-identified		H3K9ac	ALK	chr9	95004060	95004626	29.9095	Non-identified		H3K27ac	ALK	chr2	43478259	43479109	11.9897	Non-identified		ATAC-Seq	ALK	chr2	186641874	186642007	17.0694	Non-identified		H3K9me3	ALK	chr6	13264680	13267312	3.38951	Non-identified
						H3K4me3	ALK	chr7	65873345	65873693	35.8951	Non-identified		H3K9ac	ALK	chr9	95005331	95007939	50.7083	Non-identified		H3K27ac	ALK	chr2	43495873	43496237	5.68027	Non-identified		ATAC-Seq	ALK	chr2	201846609	201846802	19.7234	Non-identified		H3K9me3	ALK	chr6	13287145	13288741	4.56798	Non-identified
						H3K4me3	ALK	chr7	65873781	65874551	40.6958	Non-identified		H3K9ac	ALK	chr9	95008107	95008435	10.1511	Non-identified		H3K27ac	ALK	chr2	43519383	43519915	10.266	Non-identified		ATAC-Seq	ALK	chr2	201854546	201854944	10.311	Non-identified		H3K9me3	ALK	chr7	65901569	65901997	3.21628	Non-identified
						H3K4me3	ALK	chr7	75565093	75565306	6.35306	Non-identified		H3K9ac	ALK	chr9	95048522	95049608	39.7797	Non-identified		H3K27ac	ALK	chr2	43520152	43520595	10.6276	Non-identified		ATAC-Seq	ALK	chr2	201890648	201890956	4.03138	Non-identified		H3K9me3	ALK	chr7	75627678	75628957	4.35521	Non-identified
						H3K4me3	ALK	chr7	75611548	75611694	7.20341	Non-identified		H3K9ac	ALK	chr10	32055055	32055437	8.92763	Non-identified		H3K27ac	ALK	chr2	43595553	43595998	13.6414	Non-identified		ATAC-Seq	ALK	chr2	225467305	225467560	6.11212	Non-identified		H3K9me3	ALK	chr7	75643233	75644451	5.05052	Non-identified
						H3K4me3	ALK	chr7	75617409	75617684	7.20341	Non-identified		H3K9ac	ALK	chr10	32055542	32056853	49.9106	Non-identified		H3K27ac	ALK	chr2	43676737	43676918	6.96499	Non-identified		ATAC-Seq	ALK	chr2	225513373	225513646	6.89807	Non-identified		H3K9me3	ALK	chr7	75663503	75664729	7.03419	Non-identified
						H3K4me3	ALK	chr7	75618173	75618525	6.35306	Non-identified		H3K9ac	ALK	chr10	93496681	93497021	10.5669	Non-identified		H3K27ac	ALK	chr2	43758849	43759088	11.5783	Non-identified		ATAC-Seq	ALK	chr2	225566910	225567043	5.15837	Non-identified		H3K9me3	ALK	chr7	75709219	75710796	5.34719	Non-identified
						H3K4me3	ALK	chr7	75638383	75639218	40.6395	Non-identified		H3K9ac	ALK	chr10	110671909	110672820	17.4172	Non-identified		H3K27ac	ALK	chr2	43759232	43759939	9.49992	Non-identified		ATAC-Seq	ALK	chr2	229921856	229922954	13.1562	Non-identified		H3K9me3	ALK	chr7	136972789	136973806	27.2508	Non-identified
						H3K4me3	ALK	chr7	75639362	75639889	22.5386	Non-identified		H3K9ac	ALK	chr10	110774545	110775059	6.60711	Non-identified		H3K27ac	ALK	chr2	43765879	43766042	3.9797	Non-identified		ATAC-Seq	ALK	chr2	229930634	229931000	35.7299	Non-identified		H3K9me3	ALK	chr7	136984545	136984905	5.02342	Non-identified
						H3K4me3	ALK	chr7	75728095	75728278	9.89716	Non-identified		H3K9ac	ALK	chr11	9664089	9664690	25.4521	Non-identified		H3K27ac	ALK	chr2	43766140	43766330	3.81361	Non-identified		ATAC-Seq	ALK	chr3	45647184	45647311	7.28688	Non-identified		H3K9me3	ALK	chr7	137015186	137015800	3.81872	Non-identified
						H3K4me3	ALK	chr7	75738474	75738983	30.0449	Non-identified		H3K9ac	ALK	chr11	16918175	16918658	68.5278	Non-identified		H3K27ac	ALK	chr2	44170884	44171216	6.47336	Non-identified		ATAC-Seq	ALK	chr3	193461796	193462024	5.35907	Non-identified		H3K9me3	ALK	chr7	137093589	137094034	8.82773	Non-identified
						H3K4me3	ALK	chr9	94726667	94727788	56.3144	Non-identified		H3K9ac	ALK	chr11	16924085	16924789	30.8438	Non-identified		H3K27ac	ALK	chr2	45458599	45459313	20.3321	Non-identified		ATAC-Seq	ALK	chr3	193530403	193530565	3.34803	Non-identified		H3K9me3	ALK	chr7	137107729	137108221	3.76778	Non-identified
						H3K4me3	ALK	chr9	94805899	94806342	7.13826	Non-identified		H3K9ac	ALK	chr11	16925003	16925862	32.8115	Non-identified		H3K27ac	ALK	chr2	45459510	45459691	3.54994	Non-identified		ATAC-Seq	ALK	chr4	2746163	2746416	7.47059	Non-identified		H3K9me3	ALK	chr7	137130970	137131903	4.74533	Non-identified
						H3K4me3	ALK	chr9	94818601	94818796	5.05051	Non-identified		H3K9ac	ALK	chr11	17013236	17014044	20.6113	Non-identified		H3K27ac	ALK	chr2	45469394	45470405	23.7219	Non-identified		ATAC-Seq	ALK	chr4	2756038	2756647	10.0137	Non-identified		H3K9me3	ALK	chr9	94749452	94750411	3.54111	Non-identified
						H3K4me3	ALK	chr9	94867052	94867274	11.8882	Non-identified		H3K9ac	ALK	chr11	86066745	86069066	25.91	Non-identified		H3K27ac	ALK	chr2	45610684	45611225	23.4303	Non-identified		ATAC-Seq	ALK	chr4	82834106	82834394	21.6941	Non-identified		H3K9me3	ALK	chr9	94792879	94793372	3.18685	Non-identified
						H3K4me3	ALK	chr9	94867506	94867902	10.4532	Non-identified		H3K9ac	ALK	chr11	86069429	86069906	109.354	Non-identified		H3K27ac	ALK	chr2	46297406	46298633	43.3801	Non-identified		ATAC-Seq	ALK	chr4	82890902	82891547	21.1102	Non-identified		H3K9me3	ALK	chr9	94813974	94815619	3.7963	Non-identified
						H3K4me3	ALK	chr9	94900690	94900836	5.26191	Non-identified		H3K9ac	ALK	chr12	991393	991796	14.5551	Non-identified		H3K27ac	ALK	chr2	46299336	46299546	4.29324	Non-identified		ATAC-Seq	ALK	chr6	12957601	12957951	5.91224	Non-identified		H3K9me3	ALK	chr9	94837290	94837661	4.88956	Non-identified
						H3K4me3	ALK	chr9	94900993	94901218	8.99891	Non-identified		H3K9ac	ALK	chr12	1115192	1116755	29.6732	Non-identified		H3K27ac	ALK	chr2	46305902	46306392	11.2304	Non-identified		ATAC-Seq	ALK	chr6	13012357	13012520	7.28688	Non-identified		H3K9me3	ALK	chr9	94858585	94860200	3.65716	Non-identified
						H3K4me3	ALK	chr9	94919769	94919934	6.21381	Non-identified		H3K9ac	ALK	chr12	1217411	1217901	11.7284	Non-identified		H3K27ac	ALK	chr2	46306704	46307386	37.9177	Non-identified		ATAC-Seq	ALK	chr6	13044472	13044801	12.377	Non-identified		H3K9me3	ALK	chr9	94877583	94878560	4.30271	Non-identified
						H3K4me3	ALK	chr9	94920270	94921037	7.12267	Non-identified		H3K9ac	ALK	chr12	27524166	27525420	15.3598	Non-identified		H3K27ac	ALK	chr2	46314599	46315242	13.606	Non-identified		ATAC-Seq	ALK	chr6	13267404	13267667	7.63825	Non-identified		H3K9me3	ALK	chr9	94889999	94891279	5.70646	Non-identified
						H3K4me3	ALK	chr9	94921122	94922268	12.7779	Non-identified		H3K9ac	ALK	chr12	27549495	27550615	61.6682	Non-identified		H3K27ac	ALK	chr2	46315409	46316350	16.1172	Non-identified		ATAC-Seq	ALK	chr6	37433110	37433741	10.5192	Non-identified		H3K9me3	ALK	chr9	94910334	94912958	5.66104	Non-identified
						H3K4me3	ALK	chr9	94922720	94922908	3.54411	Non-identified		H3K9ac	ALK	chr12	122366528	122367605	11.6044	Non-identified		H3K27ac	ALK	chr2	46330070	46330287	4.34053	Non-identified		ATAC-Seq	ALK	chr7	75565323	75565665	4.56218	Non-identified		H3K9me3	ALK	chr9	94936477	94937239	3.35458	Non-identified
						H3K4me3	ALK	chr9	94950732	94951118	7.87409	Non-identified		H3K9ac	ALK	chr12	122399312	122400653	152.416	Non-identified		H3K27ac	ALK	chr2	46385813	46386983	35.4183	Non-identified		ATAC-Seq	ALK	chr7	75617881	75618117	4.4804	Non-identified		H3K9me3	ALK	chr9	94938611	94939037	4.26968	Non-identified
						H3K4me3	ALK	chr9	94951448	94951665	8.11366	Non-identified		H3K9ac	ALK	chr12	122400829	122401262	6.86981	Non-identified		H3K27ac	ALK	chr2	46737040	46737402	11.4685	Non-identified		ATAC-Seq	ALK	chr7	75728329	75728500	4.64694	Non-identified		H3K9me3	ALK	chr9	95083214	95083765	10.6593	Non-identified
						H3K4me3	ALK	chr9	95003853	95004583	26.7789	Non-identified		H3K9ac	ALK	chr12	122406345	122406803	21.7783	Non-identified		H3K27ac	ALK	chr2	47810552	47810748	3.39773	Non-identified		ATAC-Seq	ALK	chr7	75738877	75739635	24.5424	Non-identified		H3K9me3	ALK	chr10	93521045	93521968	9.14814	Non-identified
						H3K4me3	ALK	chr9	95005398	95006857	19.9239	Non-identified		H3K9ac	ALK	chr12	122406927	122407398	15.6298	Non-identified		H3K27ac	ALK	chr2	47811059	47811518	7.02129	Non-identified		ATAC-Seq	ALK	chr7	136998552	136998920	5.35907	Non-identified		H3K9me3	ALK	chr10	107109199	107110988	3.95229	Non-identified
						H3K4me3	ALK	chr9	95007082	95007231	4.34765	Non-identified		H3K9ac	ALK	chr12	122420813	122422522	95.6013	Non-identified		H3K27ac	ALK	chr2	47820158	47820447	2.60456	Non-identified		ATAC-Seq	ALK	chr7	137130843	137131066	12.681	Non-identified		H3K9me3	ALK	chr10	107152083	107152635	4.63071	Non-identified
						H3K4me3	ALK	chr9	95048543	95050173	39.1183	Non-identified		H3K9ac	ALK	chr13	75636360	75637069	8.24057	Non-identified		H3K27ac	ALK	chr2	54531168	54532002	16.583	Non-identified		ATAC-Seq	ALK	chr9	94726514	94726983	14.9257	Non-identified		H3K9me3	ALK	chr10	107163774	107164249	4.42497	Non-identified
						H3K4me3	ALK	chr10	1055590	1057241	34.4217	Non-identified		H3K9ac	ALK	chr13	75691543	75691935	15.731	Non-identified		H3K27ac	ALK	chr2	54532579	54533690	34.7621	Non-identified		ATAC-Seq	ALK	chr9	94783125	94783579	9.78162	Non-identified		H3K9me3	ALK	chr10	110767706	110768046	5.0033	Non-identified
						H3K4me3	ALK	chr10	1057334	1057628	7.83443	Non-identified		H3K9ac	ALK	chr13	75704405	75705546	128.751	Non-identified		H3K27ac	ALK	chr2	54545225	54545888	47.7118	Non-identified		ATAC-Seq	ALK	chr9	94805682	94805889	13.2304	Non-identified		H3K9me3	ALK	chr10	110775683	110776087	3.56891	Non-identified
						H3K4me3	ALK	chr10	32054382	32056432	22.0776	Non-identified		H3K9ac	ALK	chr13	75705732	75706255	25.0526	Non-identified		H3K27ac	ALK	chr2	54546061	54546589	26.5058	Non-identified		ATAC-Seq	ALK	chr9	94818007	94818164	4.1374	Non-identified		H3K9me3	ALK	chr11	9665640	9666562	3.52655	Non-identified
						H3K4me3	ALK	chr10	93496626	93497593	15.1355	Non-identified		H3K9ac	ALK	chr13	75715753	75716626	20.0354	Non-identified		H3K27ac	ALK	chr2	54551468	54551707	2.88158	Non-identified		ATAC-Seq	ALK	chr9	94818347	94818489	4.10131	Non-identified		H3K9me3	ALK	chr11	9704815	9705723	5.88466	Non-identified
						H3K4me3	ALK	chr10	110643757	110644601	21.8819	Non-identified		H3K9ac	ALK	chr13	75724776	75725874	26.3309	Non-identified		H3K27ac	ALK	chr2	54557238	54558306	40.5515	Non-identified		ATAC-Seq	ALK	chr9	94870978	94871413	5.77651	Non-identified		H3K9me3	ALK	chr11	16887546	16888472	6.76334	Non-identified
						H3K4me3	ALK	chr10	110671927	110672813	43.1051	Non-identified		H3K9ac	ALK	chr13	75760711	75762715	92.8093	Non-identified		H3K27ac	ALK	chr2	54558484	54558753	6.4292	Non-identified		ATAC-Seq	ALK	chr9	94914241	94914410	11.2376	Non-identified		H3K9me3	ALK	chr11	17005996	17006442	4.44238	Non-identified
						H3K4me3	ALK	chr11	9663308	9664920	32.597	Non-identified		H3K9ac	ALK	chr13	75762850	75763130	7.79459	Non-identified		H3K27ac	ALK	chr2	54560033	54560553	12.9161	Non-identified		ATAC-Seq	ALK	chr9	94919662	94920155	9.77026	Non-identified		H3K9me3	ALK	chr11	86068279	86068637	5.82769	Non-identified
						H3K4me3	ALK	chr11	16917807	16917963	6.43592	Non-identified		H3K9ac	ALK	chr14	65411276	65411675	17.5552	Non-identified		H3K27ac	ALK	chr2	54571610	54572242	26.6538	Non-identified		ATAC-Seq	ALK	chr9	94950534	94950870	8.0311	Non-identified		H3K9me3	ALK	chr12	1063102	1064448	7.44384	Non-identified
						H3K4me3	ALK	chr11	16918380	16918635	10.9155	Non-identified		H3K9ac	ALK	chr14	65411852	65412517	68.2431	Non-identified		H3K27ac	ALK	chr2	54572542	54573379	69.5528	Non-identified		ATAC-Seq	ALK	chr9	95004588	95004908	7.23623	Non-identified		H3K9me3	ALK	chr12	1197920	1199380	13.7452	Non-identified
						H3K4me3	ALK	chr11	16924254	16924730	12.2791	Non-identified		H3K9ac	ALK	chr14	65413016	65414317	23.356	Non-identified		H3K27ac	ALK	chr2	54589657	54589950	6.57983	Non-identified		ATAC-Seq	ALK	chr9	95048448	95048667	6.03922	Non-identified		H3K9me3	ALK	chr12	1314394	1317021	3.59461	Non-identified
						H3K4me3	ALK	chr11	16925007	16925947	37.9988	Non-identified		H3K9ac	ALK	chr14	65414431	65414788	9.11012	Non-identified		H3K27ac	ALK	chr2	54613298	54614420	14.0524	Non-identified		ATAC-Seq	ALK	chr10	1056093	1057046	10.3712	Non-identified		H3K9me3	ALK	chr12	1339188	1340234	4.90967	Non-identified
						H3K4me3	ALK	chr11	16956668	16956827	6.45668	Non-identified		H3K9ac	ALK	chr14	103628348	103630298	141.763	Non-identified		H3K27ac	ALK	chr2	54771989	54772204	9.7129	Non-identified		ATAC-Seq	ALK	chr10	32055734	32056228	5.57872	Non-identified		H3K9me3	ALK	chr12	1390963	1391898	7.14966	Non-identified
						H3K4me3	ALK	chr11	16957123	16957381	7.9516	Non-identified		H3K9ac	ALK	chr14	103655835	103656216	10.2835	Non-identified		H3K27ac	ALK	chr2	54772485	54772859	6.97452	Non-identified		ATAC-Seq	ALK	chr10	93518692	93518814	4.84198	Non-identified		H3K9me3	ALK	chr12	1420518	1422555	7.035	Non-identified
						H3K4me3	ALK	chr11	16987495	16987786	10.9933	Non-identified		H3K9ac	ALK	chr14	103656428	103656691	7.32346	Non-identified		H3K27ac	ALK	chr2	54903308	54904154	45.0083	Non-identified		ATAC-Seq	ALK	chr10	110643808	110644561	7.55353	Non-identified		H3K9me3	ALK	chr12	27546811	27547967	3.64931	Non-identified
						H3K4me3	ALK	chr11	16987886	16988035	6.78692	Non-identified		H3K9ac	ALK	chr15	48645261	48645636	5.16699	Non-identified		H3K27ac	ALK	chr2	54904362	54904720	8.18717	Non-identified		ATAC-Seq	ALK	chr10	110664906	110665291	38.5624	Non-identified		H3K9me3	ALK	chr12	27603924	27605094	4.19475	Non-identified
						H3K4me3	ALK	chr11	17004622	17004943	5.07294	Non-identified		H3K9ac	ALK	chr15	56918370	56920235	24.007	Non-identified		H3K27ac	ALK	chr2	54945403	54945816	8.78095	Non-identified		ATAC-Seq	ALK	chr10	110671991	110672537	22.9829	Non-identified		H3K9me3	ALK	chr12	59596354	59597396	5.04085	Non-identified
						H3K4me3	ALK	chr11	17013130	17014159	33.4936	Non-identified		H3K9ac	ALK	chr15	57025094	57026065	5.87576	Non-identified		H3K27ac	ALK	chr2	54945959	54946411	7.84844	Non-identified		ATAC-Seq	ALK	chr10	110739747	110740154	8.54216	Non-identified		H3K9me3	ALK	chr12	59611468	59614198	4.73347	Non-identified
						H3K4me3	ALK	chr11	86041784	86041983	7.62801	Non-identified		H3K9ac	ALK	chr17	17042880	17045594	87.5944	Non-identified		H3K27ac	ALK	chr2	54952792	54953006	4.76583	Non-identified		ATAC-Seq	ALK	chr10	110746354	110746584	9.15312	Non-identified		H3K9me3	ALK	chr12	59646505	59647494	3.61874	Non-identified
						H3K4me3	ALK	chr11	86066207	86066481	6.52695	Non-identified		H3K9ac	ALK	chr17	17051951	17052978	17.1119	Non-identified		H3K27ac	ALK	chr2	54953156	54953607	10.4675	Non-identified		ATAC-Seq	ALK	chr10	110774222	110774513	37.2166	Non-identified		H3K9me3	ALK	chr12	59666553	59668443	4.41695	Non-identified
						H3K4me3	ALK	chr11	86066566	86068802	25.5752	Non-identified		H3K9ac	ALK	chr17	17067209	17067773	21.9872	Non-identified		H3K27ac	ALK	chr2	54956447	54956730	7.91958	Non-identified		ATAC-Seq	ALK	chr10	110775066	110775381	8.83189	Non-identified		H3K9me3	ALK	chr12	59678011	59679272	4.27658	Non-identified
						H3K4me3	ALK	chr11	86069517	86069823	12.944	Non-identified		H3K9ac	ALK	chr17	17078030	17078489	18.331	Non-identified		H3K27ac	ALK	chr2	63225765	63226387	19.1151	Non-identified		ATAC-Seq	ALK	chr10	110803986	110804277	4.84198	Non-identified		H3K9me3	ALK	chr12	59750977	59751685	4.31988	Non-identified
						H3K4me3	ALK	chr12	991314	991996	23.3908	Non-identified		H3K9ac	ALK	chr17	17078748	17079088	11.4548	Non-identified		H3K27ac	ALK	chr2	63226628	63226970	9.69977	Non-identified		ATAC-Seq	ALK	chr11	6651064	6651316	14.4092	Non-identified		H3K9me3	ALK	chr12	122356670	122357271	6.53151	Non-identified
						H3K4me3	ALK	chr12	1044893	1045132	6.11532	Non-identified		H3K9ac	ALK	chr17	17108255	17108578	7.00654	Non-identified		H3K27ac	ALK	chr2	63378403	63378616	3.41253	Non-identified		ATAC-Seq	ALK	chr11	9663799	9664332	12.6425	Non-identified		H3K9me3	ALK	chr13	75699188	75700782	4.37009	Non-identified
						H3K4me3	ALK	chr12	1115057	1115305	6.80426	Non-identified		H3K9ac	ALK	chr17	68413644	68414326	14.9616	Non-identified		H3K27ac	ALK	chr2	63378788	63379082	4.69271	Non-identified		ATAC-Seq	ALK	chr11	16788167	16788529	11.897	Non-identified		H3K9me3	ALK	chr13	75711442	75712287	3.24235	Non-identified
						H3K4me3	ALK	chr12	1115507	1116528	8.8585	Non-identified		H3K9ac	ALK	chr17	68436233	68436530	13.2199	Non-identified		H3K27ac	ALK	chr2	63408462	63408721	5.49981	Non-identified		ATAC-Seq	ALK	chr11	16791515	16791875	14.0809	Non-identified		H3K9me3	ALK	chr13	75731109	75731459	3.90284	Non-identified
						H3K4me3	ALK	chr12	1130095	1130463	15.9514	Non-identified		H3K9ac	ALK	chr17	68456497	68457430	28.7472	Non-identified		H3K27ac	ALK	chr2	63588265	63588823	23.2569	Non-identified		ATAC-Seq	ALK	chr11	16805940	16806248	17.473	Non-identified		H3K9me3	ALK	chr13	75732930	75733981	5.12498	Non-identified
						H3K4me3	ALK	chr12	1130671	1131015	7.36525	Non-identified		H3K9ac	ALK	chr17	68458064	68458371	9.79173	Non-identified		H3K27ac	ALK	chr2	71458373	71458530	6.02788	Non-identified		ATAC-Seq	ALK	chr11	16883198	16883442	9.093	Non-identified		H3K9me3	ALK	chr13	75772708	75773354	3.7354	Non-identified
						H3K4me3	ALK	chr12	1131191	1131347	4.68462	Non-identified		H3K9ac	ALK	chr17	68474659	68474992	6.60711	Non-identified		H3K27ac	ALK	chr2	71458680	71459306	19.3382	Non-identified		ATAC-Seq	ALK	chr11	16889106	16889237	9.91038	Non-identified		H3K9me3	ALK	chr13	75779798	75780658	3.17678	Non-identified
						H3K4me3	ALK	chr12	1216960	1217970	14.9139	Non-identified		H3K9ac	ALK	chr17	68511836	68512100	6.09999	Non-identified		H3K27ac	ALK	chr2	71459423	71459754	9.01236	Non-identified		ATAC-Seq	ALK	chr11	16918044	16918296	4.54711	Non-identified		H3K9me3	ALK	chr14	65413045	65413784	3.84305	Non-identified
						H3K4me3	ALK	chr12	1474077	1474236	4.66122	Non-identified		H3K9ac	ALK	chr17	68512379	68513834	28.9381	Non-identified		H3K27ac	ALK	chr2	71477746	71477950	4.44999	Non-identified		ATAC-Seq	ALK	chr11	16918555	16918804	4.51991	Non-identified		H3K9me3	ALK	chr14	65442289	65443673	4.05086	Non-identified
						H3K4me3	ALK	chr12	27524163	27525886	34.5372	Non-identified		H3K9ac	ALK	chr19	15380131	15380406	15.6102	Non-identified		H3K27ac	ALK	chr2	71497828	71498349	20.1839	Non-identified		ATAC-Seq	ALK	chr11	16924831	16925219	22.5245	Non-identified		H3K9me3	ALK	chr14	65450923	65451508	6.62351	Non-identified
						H3K4me3	ALK	chr12	27549522	27550543	28.1533	Non-identified		H3K9ac	ALK	chr19	15417943	15419070	81.6559	Non-identified		H3K27ac	ALK	chr2	71498599	71499460	26.7658	Non-identified		ATAC-Seq	ALK	chr11	16925596	16925953	13.2293	Non-identified		H3K9me3	ALK	chr14	65469751	65470891	4.49139	Non-identified
						H3K4me3	ALK	chr12	59596044	59596509	32.1647	Non-identified		H3K9ac	ALK	chr22	24270892	24272137	105.901	Non-identified		H3K27ac	ALK	chr2	71531427	71531670	4.39071	Non-identified		ATAC-Seq	ALK	chr11	16956736	16957099	17.7046	Non-identified		H3K9me3	ALK	chr14	65496278	65496655	4.91547	Non-identified
						H3K4me3	ALK	chr12	59596602	59596782	8.04796	Non-identified		H3K9ac	ALK	chr22	24282182	24282540	9.25456	Non-identified		H3K27ac	ALK	chr2	71531830	71532439	5.01956	Non-identified		ATAC-Seq	ALK	chr11	16981725	16982025	6.05285	Non-identified		H3K9me3	ALK	chr14	65527708	65528630	9.4728	Non-identified
						H3K4me3	ALK	chr12	122399120	122400043	19.5444	Non-identified		H3K9ac	ALK	chr22	24302957	24303485	7.68707	Non-identified		H3K27ac	ALK	chr2	71644307	71644690	11.7715	Non-identified		ATAC-Seq	ALK	chr11	16986636	16986997	5.04938	Non-identified		H3K9me3	ALK	chr14	65537848	65538188	3.68486	Non-identified
						H3K4me3	ALK	chr12	122400151	122400532	15.5651	Non-identified										H3K27ac	ALK	chr2	74391828	74392157	34.8122	Non-identified		ATAC-Seq	ALK	chr11	17012855	17013366	37.1261	Non-identified		H3K9me3	ALK	chr14	65633059	65633866	10.3059	Non-identified
						H3K4me3	ALK	chr12	122400744	122400972	14.0095	Non-identified										H3K27ac	ALK	chr2	75099688	75100319	19.046	Non-identified		ATAC-Seq	ALK	chr11	86042010	86042161	12.681	Non-identified		H3K9me3	ALK	chr14	65652813	65654485	4.19593	Non-identified
						H3K4me3	ALK	chr12	122421175	122422516	26.443	Non-identified										H3K27ac	ALK	chr2	75141919	75142902	8.94958	Non-identified		ATAC-Seq	ALK	chr11	86068976	86069585	30.576	Non-identified		H3K9me3	ALK	chr14	65692954	65693482	6.53553	Non-identified
						H3K4me3	ALK	chr13	75635711	75636186	20.5883	Non-identified										H3K27ac	ALK	chr2	75153549	75154180	19.0248	Non-identified		ATAC-Seq	ALK	chr11	86069826	86070050	21.7684	Non-identified		H3K9me3	ALK	chr14	65716576	65717924	6.66405	Non-identified
						H3K4me3	ALK	chr13	75636307	75637105	36.9277	Non-identified										H3K27ac	ALK	chr2	88599674	88600230	32.4862	Non-identified		ATAC-Seq	ALK	chr12	990428	991514	24.2661	Non-identified		H3K9me3	ALK	chr14	103652556	103654017	3.58356	Non-identified
						H3K4me3	ALK	chr13	75704381	75704975	12.3764	Non-identified										H3K27ac	ALK	chr2	88600550	88600793	5.39371	Non-identified		ATAC-Seq	ALK	chr12	1115583	1116183	17.1079	Non-identified		H3K9me3	ALK	chr15	48415294	48416196	4.82517	Non-identified
						H3K4me3	ALK	chr13	75705179	75705484	16.1403	Non-identified										H3K27ac	ALK	chr2	88608924	88609895	17.5582	Non-identified		ATAC-Seq	ALK	chr12	1130206	1130538	15.1145	Non-identified		H3K9me3	ALK	chr15	48446720	48448868	3.53455	Non-identified
						H3K4me3	ALK	chr13	75705770	75706004	10.4473	Non-identified										H3K27ac	ALK	chr2	108449306	108449779	10.9881	Non-identified		ATAC-Seq	ALK	chr12	1130717	1130860	13.7034	Non-identified		H3K9me3	ALK	chr15	48645603	48646662	4.09111	Non-identified
						H3K4me3	ALK	chr13	75725372	75725802	7.80101	Non-identified										H3K27ac	ALK	chr2	130181200	130181480	3.79996	Non-identified		ATAC-Seq	ALK	chr12	1171757	1171964	13.0775	Non-identified		H3K9me3	ALK	chr15	57021296	57022537	3.63	Non-identified
						H3K4me3	ALK	chr13	75760443	75763178	26.2894	Non-identified										H3K27ac	ALK	chr2	132671127	132671273	3.79996	Non-identified		ATAC-Seq	ALK	chr12	1189204	1189406	6.03922	Non-identified		H3K9me3	ALK	chr15	57027656	57028094	4.45918	Non-identified
						H3K4me3	ALK	chr14	65411242	65411751	20.364	Non-identified										H3K27ac	ALK	chr2	158990175	158990418	7.24483	Non-identified		ATAC-Seq	ALK	chr12	1197361	1197556	6.0138	Non-identified		H3K9me3	ALK	chr15	57151431	57152184	6.42901	Non-identified
						H3K4me3	ALK	chr14	65411860	65412474	26.8062	Non-identified										H3K27ac	ALK	chr2	158990729	158991018	12.4009	Non-identified		ATAC-Seq	ALK	chr12	1217197	1217529	18.421	Non-identified		H3K9me3	ALK	chr16	23982053	23982423	6.18823	Non-identified
						H3K4me3	ALK	chr14	65412991	65415069	26.5648	Non-identified										H3K27ac	ALK	chr2	159030390	159031100	8.05309	Non-identified		ATAC-Seq	ALK	chr12	1474151	1474526	37.0738	Non-identified		H3K9me3	ALK	chr16	24110251	24110604	3.84958	Non-identified
						H3K4me3	ALK	chr14	103628377	103630528	55.7833	Non-identified										H3K27ac	ALK	chr2	159031294	159031687	6.14324	Non-identified		ATAC-Seq	ALK	chr12	27523905	27524537	38.5247	Non-identified		H3K9me3	ALK	chr17	68478909	68480714	3.43054	Non-identified
						H3K4me3	ALK	chr15	48645224	48646115	16.4772	Non-identified										H3K27ac	ALK	chr2	159045251	159045482	4.05273	Non-identified		ATAC-Seq	ALK	chr12	27549714	27550000	10.1516	Non-identified		H3K9me3	ALK	chr17	68517853	68518541	4.17502	Non-identified
						H3K4me3	ALK	chr15	56918069	56920539	24.484	Non-identified										H3K27ac	ALK	chr2	159097708	159097920	3.39645	Non-identified		ATAC-Seq	ALK	chr12	27574032	27574292	8.57839	Non-identified		H3K9me3	ALK	chr19	15417497	15418858	4.63744	Non-identified
						H3K4me3	ALK	chr15	56969040	56969402	17.7806	Non-identified										H3K27ac	ALK	chr2	159098029	159099752	63.9376	Non-identified		ATAC-Seq	ALK	chr12	27619424	27619588	10.388	Non-identified		H3K9me3	ALK	chr22	24353568	24354404	5.20186	Non-identified
						H3K4me3	ALK	chr15	57025162	57025608	8.19827	Non-identified										H3K27ac	ALK	chr2	159124244	159124743	9.68416	Non-identified		ATAC-Seq	ALK	chr12	59595876	59596331	9.83988	Non-identified		H3K9me3	ALK	chrX	54214903	54216026	5.68093	Non-identified
						H3K4me3	ALK	chr17	17042927	17045770	26.0162	Non-identified										H3K27ac	ALK	chr2	159124969	159125450	18.5904	Non-identified		ATAC-Seq	ALK	chr12	59596630	59596774	2.71006	Non-identified
						H3K4me3	ALK	chr17	17051611	17051773	6.22388	Non-identified										H3K27ac	ALK	chr2	159146983	159147214	5.41348	Non-identified		ATAC-Seq	ALK	chr12	122400550	122400692	7.28688	Non-identified
						H3K4me3	ALK	chr17	17078266	17078480	5.71026	Non-identified										H3K27ac	ALK	chr2	159154052	159154618	9.40806	Non-identified		ATAC-Seq	ALK	chr12	122422061	122422595	7.54216	Non-identified
						H3K4me3	ALK	chr17	17078742	17079025	16.7339	Non-identified										H3K27ac	ALK	chr2	159155861	159156248	9.44613	Non-identified		ATAC-Seq	ALK	chr13	75635858	75637072	26.5759	Non-identified
						H3K4me3	ALK	chr17	68413631	68414429	41.2304	Non-identified										H3K27ac	ALK	chr2	171523145	171524095	37.1207	Non-identified		ATAC-Seq	ALK	chr13	75685305	75685504	3.61234	Non-identified
						H3K4me3	ALK	chr17	68436148	68436583	21.5115	Non-identified										H3K27ac	ALK	chr2	186590622	186590821	4.12929	Non-identified		ATAC-Seq	ALK	chr13	75691238	75691643	38.2361	Non-identified
						H3K4me3	ALK	chr17	68456096	68456317	9.79412	Non-identified										H3K27ac	ALK	chr2	201846736	201847136	7.45624	Non-identified		ATAC-Seq	ALK	chr13	75705018	75705277	42.2534	Non-identified
						H3K4me3	ALK	chr17	68456431	68457458	29.6567	Non-identified										H3K27ac	ALK	chr2	201854755	201855032	18.9399	Non-identified		ATAC-Seq	ALK	chr13	75705497	75705705	21.0432	Non-identified
						H3K4me3	ALK	chr17	68457961	68458501	30.1058	Non-identified										H3K27ac	ALK	chr2	201890761	201891184	11.8959	Non-identified		ATAC-Seq	ALK	chr13	75716850	75717194	57.3642	Non-identified
						H3K4me3	ALK	chr17	68474552	68475186	10.6987	Non-identified										H3K27ac	ALK	chr2	225467036	225467192	6.69424	Non-identified		ATAC-Seq	ALK	chr13	75725196	75725388	9.91038	Non-identified
						H3K4me3	ALK	chr17	68511336	68511671	7.899	Non-identified										H3K27ac	ALK	chr2	229922032	229922696	18.1317	Non-identified		ATAC-Seq	ALK	chr13	75760199	75760703	24.4046	Non-identified
						H3K4me3	ALK	chr17	68511758	68513979	29.8117	Non-identified										H3K27ac	ALK	chr2	229922778	229922981	6.25978	Non-identified		ATAC-Seq	ALK	chr13	75762619	75762886	11.1965	Non-identified
						H3K4me3	ALK	chr19	15380109	15380396	13.9372	Non-identified										H3K27ac	ALK	chr2	229930971	229931580	17.8712	Non-identified		ATAC-Seq	ALK	chr13	75771919	75772089	23.2251	Non-identified
						H3K4me3	ALK	chr19	15417566	15418985	48.7966	Non-identified										H3K27ac	ALK	chr3	45613033	45613467	9.59135	Non-identified		ATAC-Seq	ALK	chr13	75798319	75798498	9.40086	Non-identified
						H3K4me3	ALK	chr22	24270858	24272478	48.0195	Non-identified										H3K27ac	ALK	chr3	45640175	45641208	18.8049	Non-identified		ATAC-Seq	ALK	chr14	65411694	65411884	6.23331	Non-identified
						H3K4me3	ALK	chr22	24282238	24282476	6.54116	Non-identified										H3K27ac	ALK	chr3	45644280	45644878	35.7132	Non-identified		ATAC-Seq	ALK	chr14	65412115	65413046	35.5403	Non-identified
						H3K4me3	ALK	chr22	24303119	24303476	3.24794	Non-identified										H3K27ac	ALK	chr3	45646707	45647095	23.9416	Non-identified		ATAC-Seq	ALK	chr14	103628234	103629426	10.9265	Non-identified
						H3K4me3	ALK	chr22	24303803	24304324	5.14509	Non-identified										H3K27ac	ALK	chr3	45676694	45677340	26.8343	Non-identified		ATAC-Seq	ALK	chr15	48566031	48566162	10.5192	Non-identified
						H3K4me3	ALK	chr22	24339126	24339302	5.52911	Non-identified										H3K27ac	ALK	chr4	2745746	2746291	7.10222	Non-identified		ATAC-Seq	ALK	chr15	56919274	56919444	2.40977	Non-identified
						H3K4me3	ALK	chr22	24402328	24402589	13.7724	Non-identified										H3K27ac	ALK	chr4	82833694	82834041	4.03508	Non-identified		ATAC-Seq	ALK	chr15	56919700	56919962	3.32168	Non-identified
						H3K4me3	ALK	chr22	24402878	24403024	7.20341	Non-identified										H3K27ac	ALK	chr4	82834240	82834689	14.7637	Non-identified		ATAC-Seq	ALK	chr15	57016002	57016225	12.4681	Non-identified
																						H3K27ac	ALK	chr4	82866218	82866795	19.2598	Non-identified		ATAC-Seq	ALK	chr15	57025220	57025430	4.84198	Non-identified
																						H3K27ac	ALK	chr4	82890478	82891151	26.6497	Non-identified		ATAC-Seq	ALK	chr15	57060894	57061045	6.03922	Non-identified
																						H3K27ac	ALK	chr6	13269543	13269844	3.81671	Non-identified		ATAC-Seq	ALK	chr16	24071121	24071277	2.625	Non-identified
																						H3K27ac	ALK	chr7	65952018	65952207	3.69549	Non-identified		ATAC-Seq	ALK	chr17	17051747	17051941	5.624	Non-identified
																						H3K27ac	ALK	chr7	75565018	75565250	9.1129	Non-identified		ATAC-Seq	ALK	chr17	17096755	17096902	2.53182	Non-identified
																						H3K27ac	ALK	chr7	75565386	75566219	13.4912	Non-identified		ATAC-Seq	ALK	chr17	68413627	68414188	14.9714	Non-identified
																						H3K27ac	ALK	chr7	75596351	75596891	18.2796	Non-identified		ATAC-Seq	ALK	chr17	68425005	68425194	10.1355	Non-identified
																						H3K27ac	ALK	chr7	75597041	75597576	9.02187	Non-identified		ATAC-Seq	ALK	chr17	68436020	68436642	41.5264	Non-identified
																						H3K27ac	ALK	chr7	75611560	75611952	6.15239	Non-identified		ATAC-Seq	ALK	chr17	68456188	68456542	16.2392	Non-identified
																						H3K27ac	ALK	chr7	75617166	75617887	86.2315	Non-identified		ATAC-Seq	ALK	chr17	68457580	68458005	32.6111	Non-identified
																						H3K27ac	ALK	chr7	75618108	75618650	43.4114	Non-identified		ATAC-Seq	ALK	chr17	68462972	68463206	15.5607	Non-identified
																						H3K27ac	ALK	chr7	136998232	136998520	7.85543	Non-identified		ATAC-Seq	ALK	chr17	68474387	68474656	32.319	Non-identified
																						H3K27ac	ALK	chr7	136998745	136999012	4.94965	Non-identified		ATAC-Seq	ALK	chr17	68511637	68513019	40.3518	Non-identified
																						H3K27ac	ALK	chr7	137015417	137015786	7.83634	Non-identified		ATAC-Seq	ALK	chr19	15379587	15380518	19.943	Non-identified
																						H3K27ac	ALK	chr9	94726754	94727320	16.8185	Non-identified		ATAC-Seq	ALK	chr19	15418860	15419346	23.2343	Non-identified
																						H3K27ac	ALK	chr9	94783751	94784261	10.4256	Non-identified		ATAC-Seq	ALK	chr22	24270632	24271309	10.418	Non-identified
																						H3K27ac	ALK	chr9	94804960	94805561	16.6803	Non-identified		ATAC-Seq	ALK	chr22	24303437	24303742	9.91038	Non-identified
																						H3K27ac	ALK	chr9	94805869	94807065	63.9198	Non-identified
																						H3K27ac	ALK	chr9	94812037	94812388	11.2865	Non-identified
																						H3K27ac	ALK	chr9	94812675	94812975	4.06511	Non-identified
																						H3K27ac	ALK	chr9	94817314	94818254	7.37571	Non-identified
																						H3K27ac	ALK	chr9	94818507	94819747	63.1686	Non-identified
																						H3K27ac	ALK	chr9	94861622	94862065	13.2166	Non-identified
																						H3K27ac	ALK	chr9	94866709	94868128	64.1048	Non-identified
																						H3K27ac	ALK	chr9	94868236	94868618	7.32502	Non-identified
																						H3K27ac	ALK	chr9	94900139	94901374	21.9761	Non-identified
																						H3K27ac	ALK	chr9	94913756	94913975	7.42912	Non-identified
																						H3K27ac	ALK	chr9	94914673	94914937	12.806	Non-identified
																						H3K27ac	ALK	chr9	94919103	94919568	15.4137	Non-identified
																						H3K27ac	ALK	chr9	94919716	94919980	34.4057	Non-identified
																						H3K27ac	ALK	chr9	94920237	94920965	24.2353	Non-identified
																						H3K27ac	ALK	chr9	94921428	94922345	13.3118	Non-identified
																						H3K27ac	ALK	chr9	94922656	94923080	18.2647	Non-identified
																						H3K27ac	ALK	chr9	94937316	94938181	15.3654	Non-identified
																						H3K27ac	ALK	chr9	94940905	94942104	31.6759	Non-identified
																						H3K27ac	ALK	chr9	94945387	94945903	9.78476	Non-identified
																						H3K27ac	ALK	chr9	94946029	94946260	6.79608	Non-identified
																						H3K27ac	ALK	chr9	94950148	94950451	5.99403	Non-identified
																						H3K27ac	ALK	chr9	94950695	94951982	39.4883	Non-identified
																						H3K27ac	ALK	chr9	95004333	95004518	9.49341	Non-identified
																						H3K27ac	ALK	chr9	95005453	95006372	20.1456	Non-identified
																						H3K27ac	ALK	chr9	95007857	95008551	7.17942	Non-identified
																						H3K27ac	ALK	chr9	95048203	95048351	3.68357	Non-identified
																						H3K27ac	ALK	chr9	95048575	95048904	13.4309	Non-identified
																						H3K27ac	ALK	chr9	95048991	95049200	3.65925	Non-identified
																						H3K27ac	ALK	chr10	32056026	32056347	5.85654	Non-identified
																						H3K27ac	ALK	chr10	110664862	110665048	13.1817	Non-identified
																						H3K27ac	ALK	chr10	110665249	110665541	12.1044	Non-identified
																						H3K27ac	ALK	chr10	110774412	110775089	33.4156	Non-identified
																						H3K27ac	ALK	chr11	9726875	9727037	4.88898	Non-identified
																						H3K27ac	ALK	chr11	16787880	16788066	7.65499	Non-identified
																						H3K27ac	ALK	chr11	16791869	16792190	6.11428	Non-identified
																						H3K27ac	ALK	chr11	16805236	16805993	7.01786	Non-identified
																						H3K27ac	ALK	chr11	16821043	16821467	5.13724	Non-identified
																						H3K27ac	ALK	chr11	16882913	16883130	3.33483	Non-identified
																						H3K27ac	ALK	chr11	16883466	16883870	9.33723	Non-identified
																						H3K27ac	ALK	chr11	16889460	16889818	14.3175	Non-identified
																						H3K27ac	ALK	chr11	16893495	16893703	4.12349	Non-identified
																						H3K27ac	ALK	chr11	16901843	16902278	11.0326	Non-identified
																						H3K27ac	ALK	chr11	16902479	16903132	16.3189	Non-identified
																						H3K27ac	ALK	chr11	16903246	16903423	3.34236	Non-identified
																						H3K27ac	ALK	chr11	16917627	16918675	81.8731	Non-identified
																						H3K27ac	ALK	chr11	16918868	16919609	19.9888	Non-identified
																						H3K27ac	ALK	chr11	16924036	16924859	24.9256	Non-identified
																						H3K27ac	ALK	chr11	16925215	16925503	4.25408	Non-identified
																						H3K27ac	ALK	chr11	16953926	16954369	5.3829	Non-identified
																						H3K27ac	ALK	chr11	16955743	16956119	4.91433	Non-identified
																						H3K27ac	ALK	chr11	16956404	16956573	5.54356	Non-identified
																						H3K27ac	ALK	chr11	16956725	16956912	4.97126	Non-identified
																						H3K27ac	ALK	chr11	16957127	16957482	6.47283	Non-identified
																						H3K27ac	ALK	chr11	16981899	16982463	12.406	Non-identified
																						H3K27ac	ALK	chr11	16982916	16983089	5.01033	Non-identified
																						H3K27ac	ALK	chr11	16987465	16988388	7.44477	Non-identified
																						H3K27ac	ALK	chr11	17000518	17000871	12.3809	Non-identified
																						H3K27ac	ALK	chr11	17004730	17005316	13.4924	Non-identified
																						H3K27ac	ALK	chr11	17005422	17005584	5.25805	Non-identified
																						H3K27ac	ALK	chr11	17012502	17012870	12.3298	Non-identified
																						H3K27ac	ALK	chr11	17013180	17013675	7.78594	Non-identified
																						H3K27ac	ALK	chr11	86069443	86070858	123.346	Non-identified
																						H3K27ac	ALK	chr12	1013871	1014194	8.24129	Non-identified
																						H3K27ac	ALK	chr12	1044096	1044582	10.3063	Non-identified
																						H3K27ac	ALK	chr12	1044682	1045183	6.37508	Non-identified
																						H3K27ac	ALK	chr12	1083691	1083967	6.17829	Non-identified
																						H3K27ac	ALK	chr12	1114983	1116651	58.7533	Non-identified
																						H3K27ac	ALK	chr12	1129778	1131468	18.0203	Non-identified
																						H3K27ac	ALK	chr12	1171732	1172035	6.15239	Non-identified
																						H3K27ac	ALK	chr12	1172164	1172438	6.24345	Non-identified
																						H3K27ac	ALK	chr12	1197423	1197785	11.8861	Non-identified
																						H3K27ac	ALK	chr12	1197889	1198035	4.82221	Non-identified
																						H3K27ac	ALK	chr12	1216792	1218038	42.4877	Non-identified
																						H3K27ac	ALK	chr12	1246501	1246731	3.9797	Non-identified
																						H3K27ac	ALK	chr12	1473674	1474229	7.69181	Non-identified
																						H3K27ac	ALK	chr12	27524809	27525011	5.52453	Non-identified
																						H3K27ac	ALK	chr12	27548965	27549158	5.10436	Non-identified
																						H3K27ac	ALK	chr12	27549414	27550593	76.4931	Non-identified
																						H3K27ac	ALK	chr12	27573555	27573702	3.81705	Non-identified
																						H3K27ac	ALK	chr12	27574294	27574624	13.7742	Non-identified
																						H3K27ac	ALK	chr12	27618616	27619276	11.064	Non-identified
																						H3K27ac	ALK	chr12	27627343	27627753	8.21314	Non-identified
																						H3K27ac	ALK	chr12	59597873	59598101	4.57308	Non-identified
																						H3K27ac	ALK	chr12	122366563	122367904	18.4303	Non-identified
																						H3K27ac	ALK	chr12	122399305	122401466	107.118	Non-identified
																						H3K27ac	ALK	chr12	122406276	122407504	24.1764	Non-identified
																						H3K27ac	ALK	chr12	122413791	122413958	5.93602	Non-identified
																						H3K27ac	ALK	chr12	122420132	122420383	3.80659	Non-identified
																						H3K27ac	ALK	chr12	122420499	122422449	31.799	Non-identified
																						H3K27ac	ALK	chr13	75684870	75685202	10.4815	Non-identified
																						H3K27ac	ALK	chr13	75685373	75685790	6.24149	Non-identified
																						H3K27ac	ALK	chr13	75690617	75690884	5.81561	Non-identified
																						H3K27ac	ALK	chr13	75691028	75691206	7.52316	Non-identified
																						H3K27ac	ALK	chr13	75691421	75692239	48.6381	Non-identified
																						H3K27ac	ALK	chr13	75704069	75705539	97.5965	Non-identified
																						H3K27ac	ALK	chr13	75705712	75706435	53.7751	Non-identified
																						H3K27ac	ALK	chr13	75715663	75716705	51.3225	Non-identified
																						H3K27ac	ALK	chr13	75717283	75717433	11.0432	Non-identified
																						H3K27ac	ALK	chr13	75724171	75725951	38.9255	Non-identified
																						H3K27ac	ALK	chr13	75760507	75761390	23.8029	Non-identified
																						H3K27ac	ALK	chr13	75761584	75763317	52.9721	Non-identified
																						H3K27ac	ALK	chr13	75772104	75772665	38.6157	Non-identified
																						H3K27ac	ALK	chr13	75798225	75798495	3.13871	Non-identified
																						H3K27ac	ALK	chr14	65411937	65412556	21.0896	Non-identified
																						H3K27ac	ALK	chr14	65483061	65483477	4.36981	Non-identified
																						H3K27ac	ALK	chr14	65503680	65503861	6.20682	Non-identified
																						H3K27ac	ALK	chr14	65530195	65530341	5.15819	Non-identified
																						H3K27ac	ALK	chr14	103655714	103656206	19.5174	Non-identified
																						H3K27ac	ALK	chr14	103656389	103656788	12.7093	Non-identified
																						H3K27ac	ALK	chr15	48447438	48447608	7.10222	Non-identified
																						H3K27ac	ALK	chr15	48566321	48566603	5.38857	Non-identified
																						H3K27ac	ALK	chr15	56968824	56969396	11.3988	Non-identified
																						H3K27ac	ALK	chr15	56978613	56980077	15.6343	Non-identified
																						H3K27ac	ALK	chr15	57015524	57016076	24.3869	Non-identified
																						H3K27ac	ALK	chr15	57025006	57025777	13.7419	Non-identified
																						H3K27ac	ALK	chr15	57025862	57026375	10.505	Non-identified
																						H3K27ac	ALK	chr17	17042926	17045811	22.648	Non-identified
																						H3K27ac	ALK	chr17	17051444	17051822	5.88042	Non-identified
																						H3K27ac	ALK	chr17	17052016	17053089	20.2813	Non-identified
																						H3K27ac	ALK	chr17	17067079	17067719	18.5	Non-identified
																						H3K27ac	ALK	chr17	17077775	17078503	28.8904	Non-identified
																						H3K27ac	ALK	chr17	17078792	17079128	11.4686	Non-identified
																						H3K27ac	ALK	chr17	17108277	17108866	4.88818	Non-identified
																						H3K27ac	ALK	chr17	68436146	68436639	54.0728	Non-identified
																						H3K27ac	ALK	chr17	68455714	68456907	20.8869	Non-identified
																						H3K27ac	ALK	chr17	68473947	68474433	11.9475	Non-identified
																						H3K27ac	ALK	chr17	68474597	68474966	7.34466	Non-identified
																						H3K27ac	ALK	chr17	68512737	68512989	6.24149	Non-identified
																						H3K27ac	ALK	chr17	68513086	68513313	6.2158	Non-identified
																						H3K27ac	ALK	chr19	15418617	15418928	7.11287	Non-identified
																						H3K27ac	ALK	chr22	24270993	24272041	22.6706	Non-identified
																						H3K27ac	ALK	chr22	24281928	24283026	38.5293	Non-identified
																						H3K27ac	ALK	chr22	24302326	24302941	5.52385	Non-identified
																						H3K27ac	ALK	chr22	24303028	24303495	22.7213	Non-identified
																						H3K27ac	ALK	chr22	24303725	24304413	15.2988	Non-identified
																						H3K27ac	ALK	chr22	24338886	24339266	6.15839	Non-identified
																						H3K27ac	ALK	chr22	24339536	24339715	7.4699	Non-identified
																						H3K27ac	ALK	chr22	24391368	24391562	3.41253	Non-identified
																						H3K27ac	ALK	chr22	24402164	24402664	24.8937	Non-identified
																						H3K27ac	ALK	chr22	24402862	24403257	15.8657	Non-identified

[truncated: 4 more sheets: Supplementary Fig. 5, Supplementary Fig. 7, Supplementary Fig. 8, Supplementary Fig. 9]
